# Supplementary material for: Landscape factors influencing honey bee colony behavior in Southern California commercial apiaries
Source: Sci Rep. 2020 Mar 19;10:5013. doi: 10.1038/s41598-020-61716-6 (PMC7081305; doi:10.1038/s41598-020-61716-6)
Supplement: Supplementary file 2 — Supplementary information S2. [file 41598_2020_61716_MOESM2_ESM.xlsx]

## Sheet: Land use by apiary (proportion)
	Apiary:	AG1	AG2	AG3	AG4	Blueberries	CA1	CA2	CA3	CA4	MT1	MT2	MT3	MT4	Almonds
Type	Category	Harris	Snyder	Pepper	Pampas	Blueberries	Avocad Escon	Citrus Escon	Harrison	Pauma Creek	Trumpers	Woods	Light	Charger	Bakersfield
crop	Alfalfa	0.468256	0.204304	0.287165	0.0791702	0.00226328	9.64227e-05	9.38571e-05	9.01226e-05	0.000372717					9.03261e-05
crop	Blueberries														0.00230331
crop	Broccoli	0.016514	0.0569984	0.0132508	0.0145657
crop	Cabbage	0.000451013	0.00201529	0.00299836	0.000163659
crop	Cantaloupes		0.000494315	9.67212e-05	0.000654638
crop	Carrots	0.0130447	0.0465037	0.0101074	0.0478704										0.000180652
crop	Cauliflower	0.000138773	0.021902	0.000338524	0.000900127
crop	Celery	6.93866e-05	7.60485e-05	9.67212e-05
crop	Corn	0.00176936	0.00288984	0.0665925	0.00527802										0.00130973
crop	Cotton	6.93866e-05													0.000496793
crop	Dbl Crop WinWht/Corn														0.000496793
crop	Garlic														0.00523891
crop	Grapes					9.23788e-05									0.115527
crop	Greens	0.00385096	0.148333	0.0374311	0.227773
crop	Herbs		0.00178714		0.000900127
crop	Lettuce	0.00169997	0.159398	0.0424606	0.0441471
crop	Onions	0.13232	0.0220541	0.113889	0.00838755
crop	Other Hay/Non Alfalfa	0.0334097	0.0197726	0.094013	0.00319136	0.00110855	9.64227e-05	9.38571e-05		8.2826e-05	8.46489e-05				9.03261e-05
crop	Potatoes	6.93866e-05	0.000494315	9.67212e-05
crop	Sod/Grass Seed	0.00062448	0.000684437	0.00130574
crop	Sugarbeets	0.233174	0.0415985	0.194893	0.0102696
crop	Sugarcane				0.00118653
crop	Sunflowers	0.00163059	0.0180235	0.00677048
crop	Triticale	6.93866e-05
crop	Watermelons				0.000981957
crop	Winter Wheat	0.0107896	0.0569223	0.0634491	0.000981957	0.000323326									9.03261e-05
other	Barren	6.93866e-05	0.00193924	9.67212e-05	0.0405875	0.000415704	0.00033748	9.38571e-05	0.000811103	0.0028575	0.000550218	0.000290661	0.00988142	0.00761035	0.000316141
other	Developed/High Intensity				8.18297e-05			0.00126707	9.01226e-05	0.000165652					0.0131424
other	Developed/Low Intensity	0.0388218	0.043956	0.0333204	0.0517573	0.00073903	0.0607945	0.143179	0.00351478	0.0251377	0.00076184	0.000373708	0.0115882	0.000332953	0.0155812
other	Developed/Medium Intensity	0.000381626	0.00448686	0.000628687	0.00216849		0.0404011	0.0359003	0.000405552	0.00691597			0.00170679		0.019104
other	Developed/Open Space	0.0156467	0.0121678	0.00894671	0.0265537	0.0423095	0.22775	0.273218	0.0497026	0.107094	0.0907436	0.0812606	0.114669	0.0424277	0.037666
other	Evergreen Forest		0.00026617			0.0095612	0.00245878	0.00314421	0.0102289	0.00550793	0.00139671	0.00398621	0.000314409	0
other	Fallow/Idle Cropland	0.00145712	0.0106468	0.00377212	0.001923										0.0550537
other	Grass/Pasture	6.93866e-05	0.00026617	9.67212e-05	0.0011047	0.0966744	0.122891	0.0830635	0.0117159	0.177372	0.193719	0.174978	0.28966	0.375951	0.00270978
other	Herbaceous Wetlands		0.00178714		0.00135019	9.23788e-05	0.00173561	0.000516214	9.01226e-05	0.000745434	0.00186228	0.00315575	0.00179662	0.0111301
other	Mixed Forest					0.00203233	0.0021213	0.00375428	0.00959805	0.00368576	0.00829559	0.00913507	0.000314409
other	Open Water	6.93866e-05	0		0.000450063	0.000508083	0.00173561	0.00154864		0.00211206	0.000465569	0.000664369			0.000180652
other	Shrubland	0.0248404	0.0949466	0.0174098	0.412831	0.465035	0.315543	0.259749	0.685652	0.384147	0.700978	0.725906	0.568451	0.561787	0.0012194
other	Woody Wetlands		0.0200388		0.0100241	0.00101617	0.00674959	0.00356657		0.00608771	0.000846489	0.000166092			0.000406467
tree	Almonds														0.715247
tree	Avocados					0.265312	0.186867	0.164156	0.125766	0.0323436
tree	Citrus					0.111363	0.0283001	0.024966	0.0972873	0.234688
tree	Oranges					0.000323326			0.00432588	0.010229					0.0012194
tree	Other Tree Crops	0.000693866	0.00524735	0.000773769	0.00474612	0.000831409	0.0021213	0.00168943	0.000720981	0.000455543	0.000296271	8.30461e-05	0.00161696	0.000761035	0.0122392
tree	Pomegranates														9.03261e-05
	crop	0.91795	0.804251	0.934955	0.446422	0.00378753	0.000192845	0.000187714	9.01226e-05	0.000455543	8.46489e-05	0	0	0	0.125824
	other	0.0813558	0.190502	0.0642712	0.548832	0.618383	0.782519	0.809001	0.77181	0.721829	0.999619	0.999917	0.998383	0.999239	0.14538
	tree	0.000693866	0.00524735	0.000773769	0.00474612	0.377829	0.217289	0.190811	0.2281	0.277716	0.000296271	8.30461e-05	0.00161696	0.000761035	0.728796

## Sheet: FOB vs adult bee mass
2017-18	Adult bee masses (kg)	Adult bee mass data from Meikle et al. Exposure to sublethal concentrations of methoxyfenozide disrupts honey bee colony activity and thermoregulation, PLOS ONE 14(3), e0204635, doi:10.1371/journal.pone.0204635 (2019)
FOB	Sept	Nov	Feb	Apr	May
7	1.85843
5	1.78239
6	1.18991
7	1.50733
8	2.01438
6	1.21594
6	1.06847
7	1.95742
6	1.761
7	1.72853
9	2.16087
5	0.870724
6	1.97119
6	1.00692
7	2.65654
5	1.69795
7	1.10607
8	1.40601
7		1.54227
6		1.38723
7		1.29047
5		1.18645
7		1.76376
7		1.43189
3		0.952115									slope	intercept	r²
6		1.53863							2017	Sept	0.1809	0.4232	0.1764
4		1.37103								Nov	0.195	0.3597	0.6156
7		1.64492								Feb	0.1855	0.1094	0.4123
9		2.45943								Apr	0.3639	0.2569	0.724
5		1.00807								May	0.2021	0.071	0.8094
5		1.361
4		1.43365
8		2.39625
6		1.41723
4		1.25577
5		1.51432
2			0.504944
5			1.04182
4			1.00836
5			0.722198
4			0.954446
7			0.776463
4			1.01868
3			0.690385
6			1.53807
3.5			0.870534
5.5			0.919914
4			0.582708
4			0.920975
3			0.91629
4			0.502064
7			2.14456
3			0.609508
4			0.715192
5				1.01529
4				1.31374
4				0.742253
3				0.534895
2				0.400222
4				0.670772
1				0.195048
				1.37102
6				2.33789
5				1.34817
8				2.88302
3				0.583192
5				1.08155
3				1.14989
6				3.13104
5				1.27268
0.5				0.435604
0.5				0.193149
3					0.578723
5					1.2629
3					0.45186
3					0.547519
2					0.163369
4					0.203146
7					1.22868
11					2.23341
9					2.12645
17					3.23138
3					0.495226
6					1.62451
5					1.14564
5					1.98508
5					1.56887

## Sheet: Oct., Jan., March brood, FOB
Year	hive no.	site	apiary	samp_occ	date	FOB	Aug_FOB	brood	Aug_brood
2016-17	1	AG	Harris	2	2019-10-16	14	16	1007.99	691.217		FOB=frames of bees
2016-17	2	AG	Harris	2	2019-10-16	7	10	1156.84	1181.33		Aug_FOB and Aug_brood used as covariates
2016-17	3	AG	Harris	2	2019-10-16	5	11	0	1063.13		samp_occ = sampling occasion
2016-17	4	AG	Harris	2	2019-10-16	9	8	1437.25	1793.99		-1 means dead colony
2016-17	5	AG	Harris	2	2019-10-16	9	12	1630.95	1168.97
2016-17	6	AG	Harris	2	2019-10-16	11	8	960.13	813.776
2016-17	7	AG	Harris	2	2019-10-16	4	11	0	1531.61
2016-17	8	AG	Harris	2	2019-10-16	15	16	1607.82	918.565
2016-17	9	AG	Harris	2	2019-10-16	13	12	1396.91	1293.16
2016-17	10	AG	Harris	2	2019-10-16	16	12	974.038	1874.54
2016-17	11	AG	Snyder	2	2019-10-16	13	11	564.028	1986.85
2016-17	12	AG	Snyder	2	2019-10-16	7	11	604.63	2186.9
2016-17	13	AG	Snyder	2	2019-10-16	12	14	998.766	1012.7
2016-17	14	AG	Snyder	2	2019-10-16	16	16	1033.2	2181.77
2016-17	15	AG	Snyder	2	2019-10-16	11	9	1185.23	1760.77
2016-17	16	AG	Snyder	2	2019-10-16	5	9	542.893	1198.85
2016-17	17	AG	Snyder	2	2019-10-16	9	9	1152.87	678.294
2016-17	18	AG	Snyder	2	2019-10-16	8	14	754.339	1256.29
2016-17	19	AG	Snyder	2	2019-10-16	12	11	558.351	670.936
2016-17	20	AG	Snyder	2	2019-10-16	9	15	1419.3	1705.42
2016-17	21	CA	Avocado	2	2019-10-16	6	10	1122.08	2087.65
2016-17	22	CA	Avocado	2	2019-10-16	13	9	1051.27	2628.41
2016-17	23	CA	Avocado	2	2019-10-16	12	13	1600.57	1946.32
2016-17	24	CA	Avocado	2	2019-10-16	11	11	610.409	1677.6
2016-17	25	CA	Avocado	2	2019-10-16	13	15	1342.36	2904.03
2016-17	26	CA	Avocado	2	2019-10-16	15	14	697.81	2272.33
2016-17	27	CA	Avocado	2	2019-10-16	10	12	534.981	1690.12
2016-17	28	CA	Avocado	2	2019-10-16	13	15	851.418	2754.04
2016-17	29	CA	Avocado	2	2019-10-16	11	12	966.072	2278.25
2016-17	30	CA	Avocado	2	2019-10-16	13	14	567.928	1346.79
2016-17	31	CA	Citrus	2	2019-10-16	11	14	465.653	2175.26
2016-17	32	CA	Citrus	2	2019-10-16	6	13	939.534	2680.72
2016-17	33	CA	Citrus	2	2019-10-16	8	14	974.342	1806.56
2016-17	34	CA	Citrus	2	2019-10-16	7	15	1056.12	2195.05
2016-17	35	CA	Citrus	2	2019-10-16	8	15	992.031	2400.64
2016-17	36	CA	Citrus	2	2019-10-16	12	14	1389.74	1636.34
2016-17	37	CA	Citrus	2	2019-10-16	7	13	1696.84	2448.88
2016-17	38	CA	Citrus	2	2019-10-16	7	16	696.152	3796
2016-17	39	CA	Citrus	2	2019-10-16	11	13	784.195	2250.42
2016-17	40	CA	Citrus	2	2019-10-16	4	13	1532.32	1201.8
2016-17	41	MTN	Trumpers	2	2019-10-16	9	17	820.902	1748.47
2016-17	42	MTN	Trumpers	2	2019-10-16	13	16	24.1895	888.757
2016-17	43	MTN	Trumpers	2	2019-10-16	12	15	394.665	2638.75
2016-17	44	MTN	Trumpers	2	2019-10-16	15	16	298.576	1301.87
2016-17	45	MTN	Trumpers	2	2019-10-16	11	16	338.588	1958.28
2016-17	46	MTN	Trumpers	2	2019-10-16	9	16	426.361	1923.06
2016-17	47	MTN	Trumpers	2	2019-10-16	13	16	914.913	2239.42
2016-17	48	MTN	Trumpers	2	2019-10-16	15	16	234.065	1867.87
2016-17	49	MTN	Trumpers	2	2019-10-16	16	16	689.793	2729.38
2016-17	50	MTN	Trumpers	2	2019-10-16	13	15	49.6259	1476.72
2016-17	51	MTN	Woods	2	2019-10-16	8	11	365.464	618.563
2016-17	52	MTN	Woods	2	2019-10-16	11	15	268.828	1110.45
2016-17	53	MTN	Woods	2	2019-10-16	4	14	232.068	708.403
2016-17	54	MTN	Woods	2	2019-10-16	6	15	263.311	720.363
2016-17	55	MTN	Woods	2	2019-10-16	6	15	381.779	2179.44
2016-17	56	MTN	Woods	2	2019-10-16	11	14	59.1022	921.699
2016-17	57	MTN	Woods	2	2019-10-16	7	13	0	1415.99
2016-17	58	MTN	Woods	2	2019-10-16	8	14	166.282	998.798
2016-17	59	MTN	Woods	2	2019-10-16	5	15	0	1579.19
2016-17	60	MTN	Woods	2	2019-10-16	7	15	5.23691	1309.99
2016-17	1	AG	Harris	3	2019-01-17	14	16	-1	691.217
2016-17	2	AG	Harris	3	2019-01-17	7	10	-1	1181.33
2016-17	3	AG	Harris	3	2019-01-17	-1	11	-1	1063.13
2016-17	4	AG	Harris	3	2019-01-17	6	8	-1	1793.99
2016-17	5	AG	Harris	3	2019-01-17	15	12	-1	1168.97
2016-17	6	AG	Harris	3	2019-01-17	9	8	-1	813.776
2016-17	7	AG	Harris	3	2019-01-17	0	11	-1	1531.61
2016-17	8	AG	Harris	3	2019-01-17	13	16	-1	918.565
2016-17	9	AG	Harris	3	2019-01-17	11	12	-1	1293.16
2016-17	10	AG	Harris	3	2019-01-17	12	12	-1	1874.54
2016-17	11	AG	Snyder	3	2019-01-17	14	11	-1	1986.85
2016-17	12	AG	Snyder	3	2019-01-17	14	11	-1	2186.9
2016-17	13	AG	Snyder	3	2019-01-17	14	14	-1	1012.7
2016-17	14	AG	Snyder	3	2019-01-17	14	16	-1	2181.77
2016-17	15	AG	Snyder	3	2019-01-17	10	9	-1	1760.77
2016-17	16	AG	Snyder	3	2019-01-17	-1	9	-1	1198.85
2016-17	17	AG	Snyder	3	2019-01-17	12	9	-1	678.294
2016-17	18	AG	Snyder	3	2019-01-17	11	14	-1	1256.29
2016-17	19	AG	Snyder	3	2019-01-17	13	11	-1	670.936
2016-17	20	AG	Snyder	3	2019-01-17	14	15	-1	1705.42
2016-17	21	CA	Avocado	3	2019-01-17	6	10	-1	2087.65
2016-17	22	CA	Avocado	3	2019-01-17	10	9	-1	2628.41
2016-17	23	CA	Avocado	3	2019-01-17	8	13	-1	1946.32
2016-17	24	CA	Avocado	3	2019-01-17	10	11	-1	1677.6
2016-17	25	CA	Avocado	3	2019-01-17	10	15	-1	2904.03
2016-17	26	CA	Avocado	3	2019-01-17	12	14	-1	2272.33
2016-17	27	CA	Avocado	3	2019-01-17	14	12	-1	1690.12
2016-17	28	CA	Avocado	3	2019-01-17	10	15	-1	2754.04
2016-17	29	CA	Avocado	3	2019-01-17	10	12	-1	2278.25
2016-17	30	CA	Avocado	3	2019-01-17	12	14	-1	1346.79
2016-17	31	CA	Citrus	3	2019-01-17	9	14	-1	2175.26
2016-17	32	CA	Citrus	3	2019-01-17	1	13	-1	2680.72
2016-17	33	CA	Citrus	3	2019-01-17	14	14	-1	1806.56
2016-17	34	CA	Citrus	3	2019-01-17	8	15	-1	2195.05
2016-17	35	CA	Citrus	3	2019-01-17	4	15	-1	2400.64
2016-17	36	CA	Citrus	3	2019-01-17	11	14	-1	1636.34
2016-17	37	CA	Citrus	3	2019-01-17	10	13	-1	2448.88
2016-17	38	CA	Citrus	3	2019-01-17	4	16	-1	3796
2016-17	39	CA	Citrus	3	2019-01-17	8	13	-1	2250.42
2016-17	40	CA	Citrus	3	2019-01-17	4	13	-1	1201.8
2016-17	41	MTN	Trumpers	3	2019-01-17	-1	17	-1	1748.47
2016-17	42	MTN	Trumpers	3	2019-01-17	8	16	-1	888.757
2016-17	43	MTN	Trumpers	3	2019-01-17	6	15	-1	2638.75
2016-17	44	MTN	Trumpers	3	2019-01-17	11	16	-1	1301.87
2016-17	45	MTN	Trumpers	3	2019-01-17	11	16	-1	1958.28
2016-17	46	MTN	Trumpers	3	2019-01-17	7	16	-1	1923.06
2016-17	47	MTN	Trumpers	3	2019-01-17	9	16	-1	2239.42
2016-17	48	MTN	Trumpers	3	2019-01-17	9	16	-1	1867.87
2016-17	49	MTN	Trumpers	3	2019-01-17	11	16	-1	2729.38
2016-17	50	MTN	Trumpers	3	2019-01-17	8	15	-1	1476.72
2016-17	51	MTN	Woods	3	2019-01-17	6	11	-1	618.563
2016-17	52	MTN	Woods	3	2019-01-17	10	15	-1	1110.45
2016-17	53	MTN	Woods	3	2019-01-17	3	14	-1	708.403
2016-17	54	MTN	Woods	3	2019-01-17	5	15	-1	720.363
2016-17	55	MTN	Woods	3	2019-01-17	5	15	-1	2179.44
2016-17	56	MTN	Woods	3	2019-01-17	7	14	-1	921.699
2016-17	57	MTN	Woods	3	2019-01-17	4	13	-1	1415.99
2016-17	58	MTN	Woods	3	2019-01-17	5	14	-1	998.798
2016-17	59	MTN	Woods	3	2019-01-17	4	15	-1	1579.19
2016-17	60	MTN	Woods	3	2019-01-17	9	15	-1	1309.99
2016-17	1	AG	Harris	4	2019-03-17	21	16	4997.26	691.217
2016-17	2	AG	Harris	4	2019-03-17	6	10	1039.24	1181.33
2016-17	3	AG	Harris	4	2019-03-17	-1	11	-1	1063.13
2016-17	4	AG	Harris	4	2019-03-17	14	8	2994.66	1793.99
2016-17	5	AG	Harris	4	2019-03-17	13	12	3446.23	1168.97
2016-17	6	AG	Harris	4	2019-03-17	10	8	1410.97	813.776
2016-17	7	AG	Harris	4	2019-03-17	-1	11	-1	1531.61
2016-17	8	AG	Harris	4	2019-03-17	17	16	3158.25	918.565
2016-17	9	AG	Harris	4	2019-03-17	11	12	0	1293.16
2016-17	10	AG	Harris	4	2019-03-17	19	12	2805.56	1874.54
2016-17	11	AG	Snyder	4	2019-03-17	14	11	4734	1986.85
2016-17	12	AG	Snyder	4	2019-03-17	21	11	4639.14	2186.9
2016-17	13	AG	Snyder	4	2019-03-17	22	14	4448.91	1012.7
2016-17	14	AG	Snyder	4	2019-03-17	24	16	4720.19	2181.77
2016-17	15	AG	Snyder	4	2019-03-17	18	9	3698.67	1760.77
2016-17	16	AG	Snyder	4	2019-03-17	-1	9	-1	1198.85
2016-17	17	AG	Snyder	4	2019-03-17	24	9	2786.72	678.294
2016-17	18	AG	Snyder	4	2019-03-17	15	14	3479.67	1256.29
2016-17	19	AG	Snyder	4	2019-03-17	19	11	4238.59	670.936
2016-17	20	AG	Snyder	4	2019-03-17	23	15	4402.43	1705.42
2016-17	21	CA	Avocado	4	2019-03-17	13	10	4355.18	2087.65
2016-17	22	CA	Avocado	4	2019-03-17	20	9	4633.29	2628.41
2016-17	23	CA	Avocado	4	2019-03-17	4	13	71.3217	1946.32
2016-17	24	CA	Avocado	4	2019-03-17	16	11	4911.5	1677.6
2016-17	25	CA	Avocado	4	2019-03-17	17	15	4228.56	2904.03
2016-17	26	CA	Avocado	4	2019-03-17	23	14	5293.44	2272.33
2016-17	27	CA	Avocado	4	2019-03-17	13	12	3460.38	1690.12
2016-17	28	CA	Avocado	4	2019-03-17	18	15	3078.55	2754.04
2016-17	29	CA	Avocado	4	2019-03-17	5	12	159.85	2278.25
2016-17	30	CA	Avocado	4	2019-03-17	24	14	3957.34	1346.79
2016-17	31	CA	Citrus	4	2019-03-17	14	14	2934.16	2175.26
2016-17	32	CA	Citrus	4	2019-03-17	2	13	110.695	2680.72
2016-17	33	CA	Citrus	4	2019-03-17	10	14	4188.41	1806.56
2016-17	34	CA	Citrus	4	2019-03-17	14	15	4182.11	2195.05
2016-17	35	CA	Citrus	4	2019-03-17	-1	15	-1	2400.64
2016-17	36	CA	Citrus	4	2019-03-17	16	14	3851.18	1636.34
2016-17	37	CA	Citrus	4	2019-03-17	5	13	1112.3	2448.88
2016-17	38	CA	Citrus	4	2019-03-17	5	16	1439.04	3796
2016-17	39	CA	Citrus	4	2019-03-17	8	13	0	2250.42
2016-17	40	CA	Citrus	4	2019-03-17	7	13	325.607	1201.8
2016-17	41	MTN	Trumpers	4	2019-03-17	-1	17	-1	1748.47
2016-17	42	MTN	Trumpers	4	2019-03-17	7	16	0	888.757
2016-17	43	MTN	Trumpers	4	2019-03-17	8	15	3814.67	2638.75
2016-17	44	MTN	Trumpers	4	2019-03-17	14	16	6018.16	1301.87
2016-17	45	MTN	Trumpers	4	2019-03-17	10	16	3139.39	1958.28
2016-17	46	MTN	Trumpers	4	2019-03-17	15	16	3850.87	1923.06
2016-17	47	MTN	Trumpers	4	2019-03-17	10	16	0	2239.42
2016-17	48	MTN	Trumpers	4	2019-03-17	13	16	5066.4	1867.87
2016-17	49	MTN	Trumpers	4	2019-03-17	14	16	4584.06	2729.38
2016-17	50	MTN	Trumpers	4	2019-03-17	12	15	4079.18	1476.72
2016-17	51	MTN	Woods	4	2019-03-17	12	11	4660.4	618.563
2016-17	52	MTN	Woods	4	2019-03-17	14	15	3751.67	1110.45
2016-17	53	MTN	Woods	4	2019-03-17	-1	14	-1	708.403
2016-17	54	MTN	Woods	4	2019-03-17	14	15	5271.4	720.363
2016-17	55	MTN	Woods	4	2019-03-17	13	15	3526.38	2179.44
2016-17	56	MTN	Woods	4	2019-03-17	16	14	4549.99	921.699
2016-17	57	MTN	Woods	4	2019-03-17	4	13	49.1272	1415.99
2016-17	58	MTN	Woods	4	2019-03-17	14	14	3718.02	998.798
2016-17	59	MTN	Woods	4	2019-03-17	3	15	0	1579.19
2016-17	60	MTN	Woods	4	2019-03-17	9	15	513.834	1309.99
2017-18	61	AG	Pepper	2	2019-10-17	6	16	1449.13	991.022
2017-18	62	AG	Pepper	2	2019-10-17	11	15	1090.77	1720.2
2017-18	63	AG	Pepper	2	2019-10-17	13	13	495.761	1323.69
2017-18	64	AG	Pepper	2	2019-10-17	-1	9	-1	1597.26
2017-18	65	AG	Pepper	2	2019-10-17	8	13	624.688	1087.78
2017-18	66	AG	Pepper	2	2019-10-17	13	11	1145.46	1531.92
2017-18	67	AG	Pepper	2	2019-10-17	10	13	786.534	937.905
2017-18	68	AG	Pepper	2	2019-10-17	9	16	1145.89	1023.69
2017-18	69	AG	Pepper	2	2019-10-17	8	8	1026.1	1123.19
2017-18	70	AG	Pepper	2	2019-10-17	11	9	550.125	1951.07
2017-18	71	AG	Pampas	2	2019-10-17	13	15	1176.31	2722.73
2017-18	72	AG	Pampas	2	2019-10-17	10	15	573.067	1820.75
2017-18	73	AG	Pampas	2	2019-10-17	11	16	1442.11	2481.97
2017-18	74	AG	Pampas	2	2019-10-17	3	10	363.84	783.292
2017-18	75	AG	Pampas	2	2019-10-17	13	13	872.392	1653.87
2017-18	76	AG	Pampas	2	2019-10-17	7	8	574.723	804.239
2017-18	77	AG	Pampas	2	2019-10-17	10	17	712.469	3023.22
2017-18	78	AG	Pampas	2	2019-10-17	12	13	1146.13	2438.91
2017-18	79	AG	Pampas	2	2019-10-17	9	13	708.479	1550.62
2017-18	80	AG	Pampas	2	2019-10-17	10	16	1655	2592.19
2017-18	81	CA	Harrison	2	2019-10-17	11	12	922.943	1949.56
2017-18	82	CA	Harrison	2	2019-10-17	10	10	1317.37	1781.59
2017-18	83	CA	Harrison	2	2019-10-17	-1	15	-1	2073.83
2017-18	84	CA	Harrison	2	2019-10-17	8	16	1146.38	2056.71
2017-18	85	CA	Harrison	2	2019-10-17	9	15	NB Qless	1840.26
2017-18	86	CA	Harrison	2	2019-10-17	8	12	956.359	2212.33
2017-18	87	CA	Harrison	2	2019-10-17	9	14	787.531	2400.33
2017-18	88	CA	Harrison	2	2019-10-17	6	12	104.738	1596.51
2017-18	89	CA	Harrison	2	2019-10-17	9	11	1001	2335.47
2017-18	90	CA	Harrison	2	2019-10-17	11	15	1247.38	1977.31
2017-18	91	CA	Pauma	2	2019-10-17	7	8	1064.34	1279.55
2017-18	92	CA	Pauma	2	2019-10-17	8	10	1498.59	2003.74
2017-18	93	CA	Pauma	2	2019-10-17	7	14	1256.97	2676.29
2017-18	94	CA	Pauma	2	2019-10-17	-1	15	-1	2073.96
2017-18	95	CA	Pauma	2	2019-10-17	9	14	833.167	1702.55
2017-18	96	CA	Pauma	2	2019-10-17	5	14	984.788	2580.15
2017-18	97	CA	Pauma	2	2019-10-17	7	9	1320.45	846.384
2017-18	98	CA	Pauma	2	2019-10-17	6	13	1050.62	2182.22
2017-18	99	CA	Pauma	2	2019-10-17	6	10	836.16	1760.85
2017-18	100	CA	Pauma	2	2019-10-17	8	12	681.546	1943.46
2017-18	101	MTN	Light	2	2019-10-17	15	8	479.302	2232.3
2017-18	102	MTN	Light	2	2019-10-17	13	8	730.673	2885.66
2017-18	103	MTN	Light	2	2019-10-17	-1	10	-1	2312.61
2017-18	104	MTN	Light	2	2019-10-17	16	12	1165.34	3662.75
2017-18	105	MTN	Light	2	2019-10-17	7	10	1274.56	2581.38
2017-18	106	MTN	Light	2	2019-10-17	14	15	1025.94	2248
2017-18	107	MTN	Light	2	2019-10-17	3	14	319.701	2853.53
2017-18	108	MTN	Light	2	2019-10-17	17	16	892.519	2464.91
2017-18	109	MTN	Light	2	2019-10-17	15	11	873.815	2771.07
2017-18	110	MTN	Light	2	2019-10-17	15	15	1167.83	2877.98
2017-18	111	MTN	Charger	2	2019-10-17	12	15	646.384	1847.07
2017-18	112	MTN	Charger	2	2019-10-17	15	8	702.163	2523.49
2017-18	113	MTN	Charger	2	2019-10-17	13	12	846.135	1892.01
2017-18	114	MTN	Charger	2	2019-10-17	14	12	41.8953	1957.45
2017-18	115	MTN	Charger	2	2019-10-17	12	16	413.466	2062.32
2017-18	116	MTN	Charger	2	2019-10-17	9	14	952.369	2322.45
2017-18	117	MTN	Charger	2	2019-10-17	7	12	1300.5	2332.23
2017-18	118	MTN	Charger	2	2019-10-17	11	14	113.965	1744.56
2017-18	119	MTN	Charger	2	2019-10-17	11	15	1136.16	2523.88
2017-18	120	MTN	Charger	2	2019-10-17	14	15	776.309	2071.27
2017-18	61	AG	Pepper	4	2019-03-18	-1	16	-1	991.022
2017-18	62	AG	Pepper	4	2019-03-18	9	15	25.9352	1720.2
2017-18	63	AG	Pepper	4	2019-03-18	11	13	2727.79	1323.69
2017-18	64	AG	Pepper	4	2019-03-18	-1	9	-1	1597.26
2017-18	65	AG	Pepper	4	2019-03-18	9	13	3405.22	1087.78
2017-18	66	AG	Pepper	4	2019-03-18	10	11	2662.01	1531.92
2017-18	67	AG	Pepper	4	2019-03-18	7	13	1429.95	937.905
2017-18	68	AG	Pepper	4	2019-03-18	15	16	4146.25	1023.69
2017-18	69	AG	Pepper	4	2019-03-18	13	8	3164.65	1123.19
2017-18	70	AG	Pepper	4	2019-03-18	15	9	4077.54	1951.07
2017-18	71	AG	Pampas	4	2019-03-18	13	15	0	2722.73
2017-18	72	AG	Pampas	4	2019-03-18	-1	15	-1	1820.75
2017-18	73	AG	Pampas	4	2019-03-18	14	16	4115.92	2481.97
2017-18	74	AG	Pampas	4	2019-03-18	7	10	2359.63	783.292
2017-18	75	AG	Pampas	4	2019-03-18	15	13	3578.2	1653.87
2017-18	76	AG	Pampas	4	2019-03-18	3	8	0	804.239
2017-18	77	AG	Pampas	4	2019-03-18	7	17	0	3023.22
2017-18	78	AG	Pampas	4	2019-03-18	8	13	2773.18	2438.91
2017-18	79	AG	Pampas	4	2019-03-18	14	13	2110.55	1550.62
2017-18	80	AG	Pampas	4	2019-03-18	5	16	1613.49	2592.19
2017-18	81	CA	Harrison	4	2019-03-18	13	12	3154.26	1949.56
2017-18	82	CA	Harrison	4	2019-03-18	15	10	4252.15	1781.59
2017-18	83	CA	Harrison	4	2019-03-18	-1	15	-1	2073.83
2017-18	84	CA	Harrison	4	2019-03-18	15	16	3339.6	2056.71
2017-18	85	CA	Harrison	4	2019-03-18	-1	15	-1	1840.26
2017-18	86	CA	Harrison	4	2019-03-18	13	12	2784.57	2212.33
2017-18	87	CA	Harrison	4	2019-03-18	13	14	2556.56	2400.33
2017-18	88	CA	Harrison	4	2019-03-18	-1	12	-1	1596.51
2017-18	89	CA	Harrison	4	2019-03-18	14	11	2975.82	2335.47
2017-18	90	CA	Harrison	4	2019-03-18	14	15	5006.51	1977.31
2017-18	91	CA	Pauma	4	2019-03-18	3	8	842.788	1279.55
2017-18	92	CA	Pauma	4	2019-03-18	14	10	2972.09	2003.74
2017-18	93	CA	Pauma	4	2019-03-18	12	14	3787.55	2676.29
2017-18	94	CA	Pauma	4	2019-03-18	-1	15	-1	2073.96
2017-18	95	CA	Pauma	4	2019-03-18	-1	14	-1	1702.55
2017-18	96	CA	Pauma	4	2019-03-18	12	14	3912.38	2580.15
2017-18	97	CA	Pauma	4	2019-03-18	13	9	3930.17	846.384
2017-18	98	CA	Pauma	4	2019-03-18	9	13	2980.74	2182.22
2017-18	99	CA	Pauma	4	2019-03-18	11	10	3025.56	1760.85
2017-18	100	CA	Pauma	4	2019-03-18	3	12	1185.68	1943.46
2017-18	101	MTN	Light	4	2019-03-18	12	8	2834.44	2232.3
2017-18	102	MTN	Light	4	2019-03-18	10	8	1352.32	2885.66
2017-18	103	MTN	Light	4	2019-03-18	-1	10	-1	2312.61
2017-18	104	MTN	Light	4	2019-03-18	13	12	1213.89	3662.75
2017-18	105	MTN	Light	4	2019-03-18	-1	10	-1	2581.38
2017-18	106	MTN	Light	4	2019-03-18	13	15	2301.06	2248
2017-18	107	MTN	Light	4	2019-03-18	-1	14	-1	2853.53
2017-18	108	MTN	Light	4	2019-03-18	17	16	3656.53	2464.91
2017-18	109	MTN	Light	4	2019-03-18	10	11	1140.65	2771.07
2017-18	110	MTN	Light	4	2019-03-18	3	15	0	2877.98
2017-18	111	MTN	Charger	4	2019-03-18	13	15	1915.97	1847.07
2017-18	112	MTN	Charger	4	2019-03-18	13	8	2371.38	2523.49
2017-18	113	MTN	Charger	4	2019-03-18	12	12	2896.26	1892.01
2017-18	114	MTN	Charger	4	2019-03-18	14	12	3597.86	1957.45
2017-18	115	MTN	Charger	4	2019-03-18	14	16	2349.3	2062.32
2017-18	116	MTN	Charger	4	2019-03-18	14	14	4459.31	2322.45
2017-18	117	MTN	Charger	4	2019-03-18	12	12	2680.77	2332.23
2017-18	118	MTN	Charger	4	2019-03-18	11	14	2324.42	1744.56
2017-18	119	MTN	Charger	4	2019-03-18	12	15	2971	2523.88
2017-18	120	MTN	Charger	4	2019-03-18	9	15	1020.49	2071.27

## Sheet: hive temperature 2016-17
date	hive01	hive02	hive03	hive04	hive05	hive06	hive07	hive08	hive09	hive10	hive11	hive12	hive13	hive14	hive15	hive16	hive17	hive18	hive19	hive20	hive21	hive22	hive23	hive24	hive25	hive26	hive27	hive28	hive29	hive30	hive31	hive32	hive33	hive34	hive35	hive36	hive37	hive38	hive39	hive40	hive41	hive42	hive43	hive44	hive45	hive46	hive47	hive48	hive49
	Harris	Harris	Harris	Harris	Harris	Harris	Harris	Harris	Harris	Harris	Snyder	Snyder	Snyder	Snyder	Snyder	Snyder	Snyder	Snyder	Snyder	Snyder	Avocado	Avocado	Avocado	Avocado	Avocado	Avocado	Avocado	Avocado	Avocado	Avocado	Citrus	Citrus	Citrus	Citrus	Citrus	Citrus	Citrus	Citrus	Citrus	Citrus	Trumper	Trumper	Trumper	Trumper	Trumper	Trumper	Trumper	Trumper	Trumper
2016-08-06 00:00:01	35.222	35.635	35.473	35.319	35.317	35.307	35.561	35.314	35.931	35.444	35.546	35.206	35.853	35.114	35.575	35.673	36.094	35.149	34.999	35.341	35.567	35.54	34.558	34.507	35.742	35.093	35.643	35.351	35.777	36.077	35.651	34.596	35.535	35.516	35.379	35.748	36.102	35.937	35.536	35.254	34.604	35.567	35.517	35.297	35.023	34.562	34.678	35.446	35.402
2016-08-06 00:30:01	35.284	35.635	35.41	35.319	35.255	35.494	35.623	35.252	35.868	35.444	35.546	35.081	35.728	35.177	35.637	35.611	36.031	35.211	35.124	35.341	35.505	35.478	34.621	34.507	35.742	35.093	35.643	35.351	35.341	36.077	35.588	34.721	35.66	35.579	35.503	35.748	36.039	35.937	35.536	35.191	34.542	35.442	35.705	35.235	35.21	34.499	34.74	35.446	35.277
2016-08-06 01:00:01	35.097	35.635	35.473	35.257	35.317	35.494	35.623	35.252	35.931	35.444	35.421	35.018	35.728	35.177	35.575	35.361	36.031	35.149	35.062	35.403	35.629	35.54	34.683	34.257	35.805	35.28	35.643	35.476	36.026	36.077	35.651	34.596	35.597	35.703	35.566	35.81	36.039	36.062	35.598	35.254	34.604	35.13	35.517	35.235	35.272	34.624	34.678	35.509	35.464
2016-08-06 01:30:01	35.097	35.573	35.473	35.319	35.005	35.431	35.623	35.377	35.931	35.382	35.608	35.206	35.728	35.114	35.513	35.424	36.218	35.211	35.062	35.278	35.629	35.602	34.496	34.507	35.805	35.343	35.643	35.413	35.902	35.952	35.651	34.472	35.597	35.579	35.503	35.935	36.164	36.124	35.536	35.316	34.355	35.192	35.705	35.172	35.21	34.749	34.616	35.571	35.527
2016-08-06 02:00:01	35.035	35.635	35.41	35.194	35.13	35.369	35.623	35.314	36.055	35.382	35.421	35.143	35.853	35.177	35.326	35.361	36.156	35.149	35.062	35.216	35.692	35.727	34.808	34.632	35.805	34.968	35.768	35.476	35.466	35.889	35.588	34.284	35.66	35.703	35.566	36.06	36.102	36.124	35.536	35.129	34.417	35.192	35.892	35.11	35.086	34.624	34.616	35.446	35.589
2016-08-06 02:30:01	35.035	35.573	35.41	35.319	35.068	35.369	35.561	35.314	35.868	35.257	35.546	35.081	35.791	35.177	35.45	35.361	36.031	35.211	35.062	35.341	35.692	35.602	34.683	34.569	35.867	35.093	35.705	35.476	35.528	36.077	35.588	34.222	35.66	35.703	35.441	36.06	36.039	36.248	35.598	35.004	34.479	35.067	35.892	35.172	35.335	34.687	34.678	35.384	35.527
2016-08-06 03:00:01	34.91	35.448	35.41	35.319	34.818	35.369	35.623	35.377	35.806	35.257	35.421	35.081	35.666	35.114	35.45	35.361	35.969	35.086	35.124	35.278	35.692	35.602	34.932	34.444	35.805	35.093	35.643	35.476	35.528	36.139	35.588	34.097	35.597	35.828	35.316	35.873	36.102	36.248	35.536	35.254	34.355	35.13	35.767	35.235	35.272	34.874	34.802	35.384	35.464
2016-08-06 03:30:01	35.035	35.51	35.348	35.319	35.068	35.369	35.686	35.314	36.055	35.257	35.608	35.143	35.791	35.114	35.513	35.05	35.969	34.961	34.999	35.154	35.754	35.478	34.87	34.569	35.805	35.218	35.643	35.351	35.466	36.077	35.588	34.284	35.597	35.766	35.503	35.935	36.226	36.186	35.598	35.254	34.417	35.067	35.829	35.172	35.272	34.811	34.74	35.384	35.464
2016-08-06 04:00:01	35.035	35.448	35.161	35.319	35.005	35.369	35.623	35.314	35.993	35.257	35.608	34.769	35.791	35.114	35.45	35.237	35.782	34.961	35.062	35.091	35.817	35.103	34.683	34.257	35.867	35.467	35.768	35.413	35.466	36.139	35.651	34.222	35.66	35.828	35.316	35.935	36.289	36.248	35.536	35.129	34.417	34.88	35.829	34.985	35.335	34.874	34.802	35.322	35.402
2016-08-06 04:30:01	35.035	35.51	35.285	35.319	35.193	35.369	35.686	35.314	35.993	35.257	35.608	35.143	35.791	35.114	35.326	35.673	35.782	34.837	35.062	34.842	35.941	35.166	34.932	34.569	35.805	35.467	35.643	35.413	35.59	36.139	35.713	34.222	35.597	35.766	35.379	35.873	36.226	36.248	35.598	35.066	34.417	35.005	35.767	35.235	35.272	35.061	34.865	35.322	35.402
2016-08-06 05:00:01	34.972	35.51	35.348	35.257	34.943	35.431	35.623	35.314	35.993	35.257	35.608	35.143	35.791	35.114	35.326	35.736	35.844	34.899	34.999	34.904	35.629	35.103	35.119	34.507	35.805	35.031	35.768	35.413	35.341	36.201	35.651	34.16	35.597	35.516	35.503	35.81	36.226	36.311	35.598	35.254	34.292	35.005	35.892	35.11	35.272	34.936	34.865	35.509	35.464
2016-08-06 05:30:01	34.972	35.448	35.348	35.132	35.005	35.369	35.686	35.314	36.055	35.319	35.546	35.018	35.791	34.927	35.139	35.424	35.533	34.961	34.999	34.655	35.817	35.353	34.621	34.257	35.805	35.405	35.58	35.289	35.528	35.952	35.651	34.16	35.66	35.641	35.316	35.81	36.226	36.311	35.598	34.817	34.417	35.067	35.767	35.047	35.335	34.874	34.616	35.322	35.527
2016-08-06 06:00:01	35.035	35.323	35.348	35.132	34.818	35.369	35.561	35.252	36.055	35.195	35.608	34.956	35.728	34.99	35.201	35.424	35.657	34.899	34.937	34.842	35.692	35.228	34.745	34.382	35.805	35.218	35.518	35.413	35.341	36.014	35.588	34.035	35.535	35.766	35.316	35.686	36.102	36.311	35.598	34.754	34.23	35.005	35.767	35.11	35.148	34.811	34.74	35.259	35.464
2016-08-06 06:30:01	35.035	35.323	35.285	35.257	35.005	35.182	35.623	35.314	35.993	35.257	35.546	35.268	35.666	34.865	35.076	35.299	35.782	34.774	34.937	34.967	35.879	34.979	35.182	34.007	35.93	35.031	35.518	35.039	35.528	36.077	35.651	34.097	35.473	35.641	35.441	35.748	36.102	36.373	35.598	34.817	34.167	34.818	35.455	34.985	35.272	34.936	34.865	35.197	35.402
2016-08-06 07:00:01	34.972	35.323	35.098	35.257	34.943	35.307	35.686	35.314	36.118	35.257	35.608	34.894	35.541	34.865	35.076	35.486	35.533	34.774	34.937	34.592	35.692	34.979	35.057	34.257	35.867	35.155	35.393	35.039	35.403	35.952	35.588	34.097	35.473	35.703	35.129	35.81	36.102	36.248	35.66	34.629	34.23	34.755	35.455	34.923	35.21	35.061	34.74	35.072	35.527
2016-08-06 07:30:01	35.16	35.386	35.348	35.319	34.88	35.307	35.623	35.314	36.18	35.382	35.483	35.143	35.541	34.99	35.201	35.424	35.47	34.712	34.812	34.904	35.567	34.854	34.621	33.758	35.742	35.031	35.331	34.79	35.341	35.889	35.651	33.848	35.41	35.579	35.191	35.748	36.039	36.186	35.598	34.817	34.292	34.63	35.33	34.86	35.272	34.936	34.678	35.134	35.464
2016-08-06 08:00:01	35.222	35.573	35.41	35.381	35.13	35.556	35.686	35.314	36.18	35.506	35.608	34.769	35.479	35.239	35.575	35.361	35.283	34.774	34.874	35.154	35.442	34.604	34.683	34.132	35.68	35.031	35.518	34.665	35.341	35.952	35.588	33.785	35.348	35.579	35.004	35.81	35.977	36.124	35.598	34.817	34.667	34.818	35.268	34.923	35.272	34.874	34.927	35.384	35.464
2016-08-06 08:30:01	35.409	35.635	35.597	35.506	35.442	35.556	35.686	35.377	36.367	35.694	35.483	35.143	35.666	35.488	35.762	35.486	35.533	34.961	34.999	35.091	35.692	34.791	34.621	33.321	35.618	35.031	35.269	35.102	35.154	35.889	35.651	34.035	35.285	35.579	35.067	35.873	36.039	36.062	35.536	34.754	34.791	34.942	35.393	35.047	35.397	34.936	34.989	35.259	35.589
2016-08-06 09:00:01	35.596	35.635	35.66	35.631	35.629	35.431	35.561	35.377	36.18	35.756	35.483	34.894	35.791	35.426	36.136	35.611	35.844	35.149	35.373	35.777	35.567	34.542	34.683	33.196	35.368	35.031	35.144	35.164	35.403	35.765	35.651	33.66	35.535	35.641	35.503	35.935	36.039	36.373	35.473	34.692	34.854	34.818	35.517	35.235	35.522	35.186	35.114	35.197	35.527
2016-08-06 09:30:01	35.659	35.635	35.66	35.88	35.941	35.619	35.686	35.377	36.055	35.818	35.671	35.643	35.853	35.675	36.323	35.673	35.844	35.211	35.623	35.652	35.629	34.916	34.558	33.633	35.493	35.093	35.144	35.039	35.279	35.889	35.588	33.848	35.473	35.703	35.067	35.997	36.039	36.248	35.536	34.317	34.979	34.818	35.58	35.297	35.771	35.061	35.176	35.072	35.714
2016-08-06 10:00:01	35.534	35.573	35.847	35.88	35.754	35.681	35.686	35.314	36.118	35.818	35.733	35.83	35.915	35.675	36.573	36.047	36.094	35.273	35.56	35.715	35.442	35.041	34.496	33.571	35.555	35.155	35.269	35.351	35.216	35.702	35.651	33.972	35.285	35.766	35.004	35.997	35.977	36.186	35.536	34.941	34.979	34.693	35.58	35.297	35.771	35.124	35.363	35.509	35.527
2016-08-06 10:30:01	35.472	35.635	36.034	35.755	35.505	35.868	35.686	35.439	36.118	35.881	35.671	35.767	35.666	35.613	36.698	36.047	36.031	35.398	35.373	35.777	35.38	34.791	34.309	34.382	35.43	35.093	35.206	35.663	35.154	35.765	35.776	33.972	35.223	35.516	35.129	35.935	36.102	36.248	35.66	34.879	34.979	34.88	35.705	35.422	35.646	34.999	35.425	35.571	35.589
2016-08-06 11:00:01	35.659	35.76	36.221	35.88	35.505	35.806	35.686	35.564	36.18	35.818	35.671	35.518	35.728	35.488	36.698	36.172	36.156	35.336	35.373	35.59	35.38	35.103	34.247	34.694	35.43	35.031	35.58	34.977	35.216	35.765	35.838	33.972	35.535	35.516	35.503	35.935	36.102	36.186	35.848	35.066	34.916	35.067	35.705	35.297	35.771	34.811	35.55	35.633	35.714
2016-08-06 11:30:01	35.596	35.697	36.346	35.88	35.505	35.93	35.623	35.564	36.055	35.818	35.546	35.58	35.853	35.426	36.323	35.736	36.156	34.961	35.186	35.777	35.255	34.916	34.745	34.756	35.493	35.405	35.83	35.601	35.403	35.702	35.838	34.284	35.722	35.392	35.316	36.06	36.164	36.124	36.035	35.441	34.979	34.693	35.58	35.359	35.895	34.936	35.799	35.509	35.527
2016-08-06 12:00:01	35.659	35.697	36.283	35.818	35.38	35.681	35.623	35.501	35.806	35.818	35.546	35.268	35.915	35.364	36.074	35.86	36.156	35.523	35.124	35.59	35.38	35.228	34.808	35.256	35.493	35.841	35.58	35.164	35.653	35.702	35.838	34.534	35.722	35.766	35.628	36.184	36.164	36.124	36.16	35.191	34.916	35.067	35.517	35.297	35.708	35.124	35.55	35.322	35.464
2016-08-06 12:30:01	35.784	35.635	36.346	36.004	35.629	35.93	35.81	35.626	35.993	35.881	35.608	35.518	36.04	35.551	36.199	35.549	36.405	35.648	35.186	35.777	35.317	35.228	34.995	35.193	35.43	35.405	35.456	35.351	35.466	35.702	35.838	34.784	35.909	35.89	35.628	36.309	36.164	35.937	36.035	35.191	34.916	35.005	35.33	35.297	35.771	35.061	35.612	35.259	35.527
2016-08-06 13:00:01	35.721	35.635	36.283	36.067	35.567	35.993	35.873	35.751	35.993	36.005	35.733	35.268	36.165	35.613	36.074	36.11	36.468	35.71	35.124	35.777	35.13	35.228	34.87	35.193	35.368	35.779	35.518	35.538	35.466	35.702	35.963	34.908	35.847	35.766	35.628	35.748	36.039	35.937	35.972	35.503	34.854	34.693	35.081	35.297	35.833	35.186	35.986	35.197	35.527
2016-08-06 13:30:01	35.659	35.573	36.221	36.004	35.505	35.93	35.873	35.938	36.118	36.005	35.733	35.455	36.289	35.675	36.136	36.11	36.592	35.897	35.249	36.151	35.754	35.478	34.621	35.256	35.43	35.654	35.393	35.663	35.466	35.765	35.776	35.22	35.847	35.579	35.69	35.81	36.102	35.875	35.66	35.628	35.103	35.13	35.268	35.359	35.708	35.373	35.799	35.197	35.464
2016-08-06 14:00:01	35.534	35.573	36.283	36.004	35.505	36.055	35.81	35.813	35.993	36.005	35.858	35.455	36.352	35.863	36.199	36.359	36.779	35.897	35.436	35.777	35.817	35.166	35.057	35.068	35.43	35.467	35.456	35.601	35.403	35.827	35.901	35.345	35.66	35.516	35.69	35.748	35.914	35.937	35.598	35.628	35.041	34.818	35.018	35.484	35.335	35.311	35.862	35.197	35.34
2016-08-06 14:30:01	35.534	35.573	36.283	35.942	35.505	35.93	35.81	35.876	36.118	36.005	35.858	35.33	36.476	35.863	36.261	36.359	36.779	36.147	35.56	36.151	35.567	34.979	34.87	35.006	35.43	35.405	34.957	35.289	35.403	35.702	35.713	35.47	35.597	35.703	35.566	35.81	35.914	35.813	35.66	35.503	35.041	34.88	35.393	35.359	35.397	35.373	35.986	35.259	35.402
2016-08-06 15:00:01	35.347	35.573	36.346	35.88	35.442	35.993	35.81	35.813	36.242	36.005	35.858	35.518	36.539	35.987	36.261	36.234	36.842	36.147	35.436	36.213	35.692	35.041	34.745	34.881	35.493	35.28	35.144	34.852	35.216	35.64	35.588	35.595	35.66	35.766	35.254	35.623	35.914	35.813	35.785	35.628	34.854	34.942	35.268	35.547	35.459	35.373	36.235	35.259	35.34
2016-08-06 15:30:01	35.596	35.697	36.283	35.818	35.505	36.055	35.81	35.876	36.118	36.005	35.92	35.455	36.663	35.987	36.261	36.234	36.779	36.271	35.498	36.089	35.692	35.665	34.621	34.694	35.43	35.343	35.393	35.226	35.216	35.64	35.526	35.345	35.473	35.703	35.628	35.686	36.039	35.875	35.723	35.628	34.667	34.755	35.517	35.547	35.459	35.498	36.297	35.446	35.215
2016-08-06 16:00:01	35.659	35.76	36.034	35.88	35.38	36.118	35.935	36	36.43	35.943	35.795	35.081	36.414	35.8	36.199	36.11	36.592	36.334	35.373	36.026	35.692	35.478	34.87	35.193	35.43	35.53	35.081	35.476	35.403	35.827	35.464	35.595	35.847	35.579	35.503	35.623	36.039	35.875	35.848	35.816	34.667	35.067	35.58	35.547	35.335	35.623	36.235	35.821	36.088
2016-08-06 16:30:01	35.596	35.697	36.221	35.88	35.442	35.993	35.873	35.876	36.617	35.818	35.795	35.393	36.725	36.112	36.136	36.172	36.779	36.458	35.249	36.213	35.629	35.415	34.621	35.131	35.43	35.405	35.206	35.725	35.466	35.578	35.588	35.532	35.784	35.89	35.441	35.499	35.914	35.813	35.972	36.128	35.103	35.13	35.517	35.359	35.335	35.498	36.422	35.696	36.212
2016-08-06 17:00:01	35.596	35.76	35.909	35.693	35.38	35.743	35.81	35.751	36.554	35.756	35.795	35.518	36.725	36.237	36.199	36.11	36.842	36.521	35.249	36.213	35.442	35.041	35.929	34.881	35.43	35.343	35.206	35.788	35.839	35.328	35.464	35.844	35.597	35.516	35.69	35.623	35.977	35.937	35.91	36.128	35.665	34.942	35.517	35.359	35.397	35.436	36.048	36.195	35.776
2016-08-06 17:30:01	35.472	35.76	35.597	35.693	35.317	35.993	35.873	35.813	36.367	35.756	35.733	35.455	36.725	36.112	36.323	36.234	36.842	36.521	35.373	36.65	35.817	35.478	35.493	35.505	35.43	35.28	35.144	35.039	35.964	35.515	35.401	35.782	35.41	35.89	35.878	35.374	35.977	36.124	36.16	36.19	35.665	35.067	35.33	35.484	35.584	35.248	35.986	35.945	35.527
2016-08-06 18:00:01	35.534	35.76	35.722	35.693	35.505	35.806	35.935	35.751	36.367	35.818	35.858	35.455	36.539	36.05	36.136	36.297	36.655	36.458	35.311	36.587	35.692	35.291	34.808	35.256	35.368	35.218	35.019	35.601	35.59	35.64	35.276	35.657	35.66	35.953	35.628	35.436	35.79	35.813	35.972	36.003	35.415	35.005	35.206	35.359	35.522	35.186	35.675	35.509	35.527
2016-08-06 18:30:01	35.472	35.885	35.722	35.568	35.442	35.743	35.935	35.626	36.242	35.756	35.795	35.518	36.352	35.925	35.887	36.359	36.343	36.084	35.373	36.089	35.817	35.415	34.87	34.944	35.43	35.093	34.957	35.164	35.777	35.702	35.276	35.47	35.535	35.89	35.566	35.499	35.727	35.626	35.848	35.691	35.228	34.942	35.268	35.422	35.335	34.999	35.612	35.509	35.402
2016-08-06 19:00:01	35.472	35.76	35.41	35.506	35.505	35.93	35.748	35.564	36.242	35.756	35.608	35.767	36.227	35.738	35.825	36.297	36.156	36.147	35.311	35.839	35.317	34.854	34.558	34.569	35.43	34.656	35.269	35.102	35.715	35.64	35.152	35.283	35.161	35.89	35.316	35.561	35.727	35.688	35.723	35.441	35.166	35.192	34.769	35.422	34.961	34.936	35.425	35.571	35.153
2016-08-06 19:30:01	35.472	35.697	35.66	35.506	35.442	35.868	35.686	35.564	36.18	35.818	35.483	35.268	35.978	35.613	35.825	35.923	35.969	35.897	35.124	35.652	35.068	35.478	34.434	34.382	35.493	34.781	34.894	35.226	35.715	35.578	35.152	34.784	34.786	35.703	35.316	35.748	35.79	35.688	35.66	35.129	35.041	34.942	34.395	35.235	35.023	34.874	35.363	35.197	35.028
2016-08-06 20:00:01	35.409	35.635	35.535	35.319	35.193	35.556	35.561	35.377	35.931	35.631	35.359	35.268	35.666	35.426	35.7	35.611	35.844	35.71	35.062	35.465	35.193	35.103	34.371	34.132	35.43	34.719	35.019	35.289	35.466	35.64	35.214	34.784	34.724	35.142	35.316	35.623	35.665	35.813	35.286	34.629	34.916	34.755	34.519	35.11	35.023	34.874	35.114	35.322	35.028
2016-08-06 20:30:01	35.222	35.635	35.285	35.319	35.255	35.369	35.561	35.252	35.619	35.569	35.483	35.206	35.666	35.301	35.7	35.361	35.782	35.46	34.999	35.528	35.505	35.103	34.247	34.132	35.555	35.343	35.144	35.351	35.653	35.702	35.276	34.659	35.285	35.579	35.379	35.81	35.79	35.75	35.348	34.941	34.791	35.005	34.769	35.172	34.961	34.811	35.176	35.322	35.153
2016-08-06 21:00:01	35.222	35.573	35.348	35.319	35.193	35.057	35.561	35.252	35.868	35.506	35.421	35.33	35.666	35.301	35.637	35.237	35.844	35.149	35.124	35.59	35.505	34.916	34.496	34.507	35.68	35.467	35.019	35.476	35.528	35.64	35.401	34.784	35.098	35.703	35.379	35.997	35.914	35.937	35.161	35.066	34.916	35.13	35.143	35.172	35.086	34.687	35.239	35.384	35.153
2016-08-06 21:30:01	35.035	35.573	35.348	35.257	35.193	35.307	35.498	35.252	35.931	35.382	35.421	35.206	35.666	35.301	35.637	35.112	36.031	35.086	35.062	35.59	35.38	35.103	34.496	34.195	35.618	35.343	35.393	35.413	35.341	35.765	35.588	34.596	35.348	35.641	35.566	35.748	35.914	35.999	35.161	35.191	34.979	34.942	35.455	35.11	35.148	34.811	35.425	35.322	35.215
2016-08-06 22:00:01	34.972	35.448	35.348	35.194	35.13	35.307	35.436	35.127	35.931	35.319	35.421	35.018	35.728	35.177	35.7	35.299	36.031	35.024	35.062	35.528	35.505	35.041	34.745	34.195	35.618	35.093	35.393	35.476	35.216	35.765	35.526	34.472	35.348	35.454	35.628	35.623	35.977	35.999	35.161	35.129	35.041	34.942	35.455	35.172	35.148	34.811	35.425	35.696	35.464
2016-08-06 22:30:01	35.16	35.448	35.348	35.07	34.818	35.182	35.436	35.065	35.806	35.257	35.359	35.081	35.915	35.177	35.575	35.299	36.031	34.961	34.937	35.403	35.442	35.041	34.683	34.257	35.618	35.093	35.331	35.476	35.466	35.952	35.588	34.472	35.285	35.641	35.441	35.748	35.914	35.999	35.224	35.191	35.041	35.067	35.143	35.235	35.335	34.562	35.488	35.633	35.402
2016-08-06 23:00:01	35.097	35.573	35.41	35.007	34.943	35.057	35.498	35.127	35.743	35.257	35.421	35.081	35.728	35.052	35.575	35.361	36.094	34.961	34.812	35.341	35.754	35.041	34.558	33.758	35.68	35.093	35.518	35.226	35.216	35.765	35.588	34.534	35.473	35.579	35.628	35.748	35.852	36.124	35.099	35.191	34.916	35.255	35.206	35.235	35.335	34.687	35.488	35.571	35.527
2016-08-06 23:30:01	35.097	35.573	35.348	35.007	35.068	35.182	35.498	35.19	35.806	35.257	35.421	35.393	35.791	34.99	35.575	35.424	36.031	34.961	34.999	35.091	35.629	35.166	34.496	33.633	35.742	35.467	35.518	35.476	35.029	35.889	35.526	34.347	35.473	35.579	35.566	35.748	35.977	35.999	35.286	35.129	35.041	35.067	35.393	35.359	35.148	34.562	35.363	35.322	35.464
2016-08-07 00:00:01	35.097	35.573	35.348	35.07	35.068	35.431	35.374	35.065	35.619	35.382	35.421	35.33	35.666	34.99	35.45	35.299	35.969	34.961	34.999	35.154	35.754	35.041	34.683	34.132	35.805	35.28	35.456	34.852	35.092	35.827	35.401	34.347	35.597	35.516	35.566	35.686	36.039	35.937	35.348	35.066	34.979	34.755	35.517	35.359	35.21	34.499	35.363	35.633	35.651
2016-08-07 00:30:01	35.16	35.573	35.41	35.007	35.13	35.244	35.436	35.252	35.681	35.382	35.483	34.831	35.728	35.052	35.513	35.549	35.907	35.086	35.124	35.341	35.567	34.729	34.87	34.132	35.805	35.28	35.456	35.538	35.403	35.765	35.464	34.222	35.535	35.641	35.566	35.748	35.977	35.875	35.224	34.879	34.979	34.63	35.705	35.359	35.272	34.562	35.425	35.633	35.589
2016-08-07 01:00:01	35.035	35.635	35.348	35.07	35.068	35.369	35.561	35.19	35.619	35.382	35.483	35.018	35.915	35.177	35.45	35.361	35.907	35.211	34.999	35.278	35.692	35.103	34.932	34.257	35.742	35.218	35.393	35.476	35.154	35.889	35.526	34.347	35.535	35.516	35.503	35.873	35.914	35.688	35.224	35.004	34.916	34.818	35.455	35.297	35.335	34.437	35.052	35.197	35.651
2016-08-07 01:30:01	34.972	35.573	35.41	35.007	35.005	35.12	35.561	35.252	35.806	35.319	35.546	35.018	35.791	35.114	35.388	35.486	35.907	35.086	34.999	35.341	35.505	35.041	34.808	34.07	35.805	34.906	35.518	35.476	35.279	35.889	35.464	34.097	35.535	35.579	35.503	35.873	35.852	35.937	35.286	35.004	34.916	34.88	35.642	35.297	34.961	34.375	35.176	35.571	35.464
2016-08-07 02:00:01	35.035	35.635	35.223	35.132	35.13	35.369	35.623	35.252	35.806	35.382	35.483	35.206	35.915	35.052	35.45	35.486	36.094	34.961	35.124	35.403	35.817	35.041	34.745	33.883	35.742	34.844	35.019	35.476	35.029	35.889	35.401	33.91	35.41	35.703	35.379	35.81	35.79	35.937	35.224	34.941	34.916	34.818	35.143	35.172	35.335	34.375	35.176	35.259	35.651
2016-08-07 02:30:01	35.035	35.573	35.473	35.07	35.068	35.182	35.623	35.127	36.118	35.319	35.421	34.831	35.853	35.052	35.513	35.549	35.844	35.086	35.124	35.403	35.505	34.916	34.496	33.883	35.68	35.093	35.269	35.226	35.341	35.952	35.339	34.097	35.473	35.703	35.254	35.748	35.852	35.937	35.348	34.941	34.916	34.568	35.268	35.359	35.272	34.437	35.052	35.197	35.589
2016-08-07 03:00:01	35.035	35.697	35.41	35.007	35.193	35.057	35.561	35.127	35.993	35.382	35.483	35.081	35.915	35.052	35.513	35.361	35.782	35.024	34.999	35.278	35.505	34.916	34.808	33.695	35.68	35.155	35.081	35.351	35.092	36.014	35.401	34.097	35.41	35.516	35.379	35.935	35.914	35.937	35.348	34.567	34.729	34.818	35.081	35.297	35.459	34.624	35.114	35.322	35.589
2016-08-07 03:30:01	34.972	35.635	35.41	35.07	35.255	35.12	35.623	35.314	35.931	35.319	35.421	35.33	35.978	35.177	35.45	35.237	35.533	35.024	35.062	35.341	35.38	35.103	34.745	34.007	35.742	34.906	35.331	35.476	35.279	35.827	35.339	33.723	35.473	35.641	35.316	35.873	35.665	36.062	35.348	34.879	34.667	34.88	35.143	35.359	35.459	34.624	34.989	35.259	35.464
2016-08-07 04:00:01	34.91	35.697	35.285	35.007	35.193	35.182	35.561	35.252	35.868	35.257	35.421	34.894	35.978	34.99	35.45	35.424	35.72	35.149	34.999	35.216	35.692	35.041	34.558	34.007	35.68	34.906	35.144	35.413	35.029	36.014	35.464	33.598	35.41	35.641	35.503	35.935	35.727	36.124	35.411	34.754	34.729	34.942	35.018	35.172	35.522	34.499	34.989	35.446	35.402
2016-08-07 04:30:01	35.035	35.635	35.41	35.007	34.943	35.369	35.686	35.377	35.993	35.195	35.359	35.018	35.915	35.052	35.45	35.361	35.533	35.086	34.999	35.154	35.754	34.791	34.87	33.945	35.742	35.155	35.206	35.413	34.842	36.077	35.464	33.598	35.41	35.766	35.566	35.873	35.727	36.124	35.473	34.879	34.791	34.63	35.143	35.11	35.272	34.687	34.927	35.134	35.464
2016-08-07 05:00:01	34.91	35.573	35.41	35.007	35.13	35.182	35.623	35.314	36.18	35.382	35.483	35.33	35.915	35.177	35.45	35.424	35.782	35.086	35.124	35.154	35.941	35.041	34.309	34.07	35.805	35.405	35.393	35.289	34.842	35.889	35.401	33.66	35.41	35.703	35.503	35.686	35.852	36.062	35.473	35.004	34.916	34.88	35.143	35.11	35.584	34.499	34.989	35.571	35.402
2016-08-07 05:30:01	35.035	35.51	35.41	35.07	35.13	35.244	35.686	35.19	35.993	35.319	35.483	35.143	35.791	35.114	35.388	35.299	35.657	34.837	34.937	34.904	35.879	35.166	34.808	34.07	35.742	35.093	35.393	35.351	34.967	35.827	35.838	33.348	35.597	35.454	35.441	35.686	35.852	36.062	35.411	35.004	34.791	34.693	35.081	35.11	35.148	34.624	35.052	35.384	35.34
2016-08-07 06:00:01	35.16	35.448	35.41	35.07	35.068	35.369	35.561	35.314	35.993	35.257	35.483	34.894	35.853	34.99	35.139	35.424	35.782	35.024	35.186	34.842	35.692	35.166	34.434	34.07	35.68	35.093	35.269	35.351	35.216	35.765	35.401	33.099	35.348	35.641	35.316	35.81	35.602	35.937	35.598	34.754	34.667	34.443	35.33	35.047	35.522	34.874	35.114	35.134	35.277
2016-08-07 06:30:01	35.035	35.386	35.348	35.194	35.13	35.057	35.498	35.252	35.868	35.257	35.608	34.831	35.915	34.927	35.139	35.299	35.283	34.899	34.999	34.904	35.629	34.667	34.621	33.695	35.805	34.781	35.269	35.413	34.905	35.827	35.339	33.223	35.41	35.205	35.441	35.748	35.79	36.186	35.598	34.692	34.043	34.256	35.455	35.235	35.21	34.811	35.052	35.322	35.402
2016-08-07 07:00:01	34.972	35.323	35.348	35.007	34.88	35.307	35.498	35.127	35.931	35.257	35.546	34.769	35.666	34.865	35.076	35.299	35.283	34.774	35.062	34.53	35.13	34.417	34.434	33.758	35.805	34.781	35.456	35.289	35.154	35.765	35.339	33.348	35.41	35.329	35.503	35.81	35.914	35.999	35.66	34.317	34.043	34.38	35.455	35.235	35.272	35.061	34.989	35.197	35.589
2016-08-07 07:30:01	34.972	35.386	35.098	35.132	35.068	35.307	35.623	35.252	35.806	35.257	35.296	34.457	35.541	34.99	35.014	35.299	35.221	34.712	35.062	34.842	35.442	34.729	34.247	33.571	35.742	34.968	35.456	35.226	34.967	35.827	35.401	33.286	35.473	35.641	35.503	35.686	35.852	35.999	35.411	34.379	34.105	34.568	35.268	35.172	35.148	35.061	35.114	34.822	35.34
2016-08-07 08:00:01	35.035	35.51	35.348	35.257	34.943	35.369	35.686	35.439	36.18	35.257	35.546	34.207	35.728	35.052	35.263	35.299	35.533	34.837	34.999	34.967	35.505	34.542	34.621	33.571	35.618	34.906	35.456	35.226	34.842	35.765	35.339	33.348	35.285	35.392	35.191	35.748	35.79	35.999	35.286	34.255	34.355	34.443	35.206	35.11	35.148	34.811	35.176	34.885	35.34
2016-08-07 08:30:01	35.222	35.697	35.722	35.381	35.317	35.307	35.873	35.377	36.18	35.631	35.421	34.894	36.04	35.301	35.139	35.361	35.533	35.024	34.999	35.278	35.567	34.791	34.683	33.571	35.68	35.155	35.144	35.289	35.154	35.702	35.588	33.036	35.223	35.454	35.254	35.81	35.665	35.999	35.286	34.13	34.292	34.505	35.081	35.235	35.397	34.624	35.114	35.01	35.527
2016-08-07 09:00:01	35.16	35.635	35.597	35.381	35.38	35.369	35.686	35.19	36.305	35.818	35.359	35.393	36.227	35.177	35.762	35.486	35.72	35.149	35.186	35.341	35.442	34.854	34.932	33.321	35.555	34.906	35.269	35.164	34.718	35.702	35.401	32.974	35.285	35.454	34.879	35.873	35.602	36.062	35.286	34.005	34.292	34.193	35.455	35.172	35.397	34.749	34.802	34.635	35.464
2016-08-07 09:30:01	35.409	35.573	35.784	35.506	35.505	35.369	35.561	35.19	36.118	35.943	35.546	35.33	35.978	35.301	36.323	35.549	35.907	35.211	35.249	35.652	35.255	34.604	35.119	33.383	35.555	34.968	35.206	35.164	35.092	35.515	35.276	32.849	35.285	35.454	35.129	35.873	35.54	36.062	35.224	34.005	34.292	34.505	35.517	35.172	35.646	34.624	34.927	35.322	35.714
2016-08-07 10:00:01	35.347	35.51	35.847	35.631	35.38	35.494	35.374	35.127	36.055	35.818	35.359	35.081	35.791	35.364	36.698	35.673	36.031	35.024	35.249	35.777	35.567	35.103	35.119	33.571	35.493	34.844	35.518	35.039	35.029	35.453	35.214	33.036	35.285	35.018	35.004	35.873	35.665	35.999	35.286	34.317	34.604	34.505	35.393	35.297	35.397	34.562	35.176	34.947	35.464
2016-08-07 10:30:01	35.347	35.386	35.909	35.693	35.38	35.556	35.436	35.19	35.868	35.694	35.483	35.081	35.915	35.114	36.573	35.798	35.657	35.149	35.498	35.528	35.692	35.166	34.683	33.383	35.493	34.906	35.269	35.289	35.029	35.453	35.401	32.911	35.41	35.267	35.316	35.997	35.727	35.999	35.099	34.192	34.854	34.88	35.455	35.297	35.895	34.687	35.301	35.072	35.464
2016-08-07 11:00:01	35.347	35.386	35.847	35.506	35.38	35.494	35.436	35.19	35.868	35.694	35.483	34.894	35.853	35.177	36.635	35.673	36.094	35.086	35.124	35.465	35.692	35.041	34.745	33.695	35.493	35.031	35.269	35.538	34.78	35.453	35.339	33.348	35.41	35.454	35.254	35.997	35.665	35.999	35.536	34.13	34.604	34.88	35.393	35.359	35.895	34.874	35.425	35.259	35.776
2016-08-07 11:30:01	35.284	35.136	36.096	35.568	35.442	35.182	35.436	35.19	36.055	35.569	35.421	34.956	35.791	35.239	35.949	35.611	36.156	35.273	34.937	35.154	35.38	35.291	35.306	34.32	35.555	35.155	35.331	35.351	35.154	35.515	35.464	33.66	35.597	35.579	35.441	35.935	35.79	35.813	35.473	34.567	34.542	34.693	35.455	35.422	35.771	34.749	35.488	35.259	35.651
2016-08-07 12:00:01	35.222	35.136	35.972	35.631	35.13	35.556	35.249	35.065	36.055	35.444	35.359	34.956	35.915	35.114	35.825	35.611	36.218	35.149	34.5	35.091	35.629	35.415	35.244	34.756	35.493	35.467	35.643	35.538	34.655	35.515	35.588	33.723	35.66	35.641	35.379	36.122	35.852	35.75	35.473	34.754	34.542	34.505	35.33	35.422	35.708	34.811	35.55	35.197	35.402
2016-08-07 12:30:01	35.16	35.261	35.909	35.693	35.193	35.681	35.311	34.94	35.993	35.444	35.483	35.081	35.728	35.239	35.762	35.549	36.468	35.024	34.625	35.403	35.629	35.665	35.306	34.694	35.555	35.218	35.643	35.725	35.029	35.578	35.713	34.035	35.597	35.828	35.379	36.122	35.977	35.875	35.785	34.879	34.729	34.693	35.33	35.422	35.646	34.874	35.862	34.947	35.215
2016-08-07 13:00:01	35.222	35.323	36.034	35.755	35.317	35.619	35.374	35.127	36.18	35.444	35.608	34.894	35.978	35.301	35.762	35.361	36.53	35.398	34.75	35.652	35.193	35.415	34.995	35.006	35.43	35.405	35.58	35.601	35.59	35.702	35.713	34.097	35.66	35.828	35.316	35.935	35.977	35.875	35.785	34.754	34.667	35.067	35.268	35.297	35.646	35.061	35.675	35.259	35.402
2016-08-07 13:30:01	35.347	35.448	35.909	35.755	35.442	35.806	35.498	35.314	36.367	35.506	35.858	35.143	36.227	35.551	35.887	36.047	36.779	35.71	34.937	35.964	35.817	35.54	35.119	35.006	35.368	35.53	35.331	35.413	35.279	35.889	36.025	34.409	36.034	35.89	35.503	35.935	35.79	35.688	36.035	35.129	34.729	34.942	35.393	35.297	35.833	34.936	35.862	35.322	35.651
2016-08-07 14:00:01	35.472	35.573	35.722	35.942	35.442	35.806	35.623	35.252	36.118	35.631	35.983	35.081	36.476	35.738	35.887	36.297	36.966	35.835	35.186	36.213	36.129	35.852	35.306	35.006	35.43	35.592	35.331	35.164	35.216	35.702	35.963	34.472	35.847	35.89	35.441	35.873	35.852	36.124	35.91	35.254	34.542	35.067	35.33	35.297	35.708	35.248	35.924	35.134	35.464
2016-08-07 14:30:01	35.472	35.635	36.096	36.004	35.317	35.993	35.748	35.439	36.305	35.756	35.983	35.268	36.663	35.863	36.012	36.484	37.091	36.084	35.249	36.089	35.692	35.54	35.182	35.318	35.306	35.343	35.331	35.226	35.154	35.515	35.776	34.784	35.909	35.641	35.254	35.873	35.852	36.186	35.66	35.566	34.417	35.255	35.517	35.422	35.584	35.061	35.986	35.072	35.464
2016-08-07 15:00:01	35.534	35.822	35.784	35.88	35.38	35.806	35.748	35.501	36.554	35.943	36.108	35.58	36.725	35.925	36.136	36.608	37.215	36.084	35.373	36.338	35.629	35.54	35.244	35.131	35.493	35.592	35.331	35.351	35.216	35.453	35.651	34.971	35.722	35.703	35.129	35.81	35.602	35.813	35.972	35.379	34.479	35.379	35.455	35.422	35.708	35.311	36.048	35.322	35.527
2016-08-07 15:30:01	35.472	35.885	35.972	36.004	35.567	36.118	35.748	35.626	36.43	36.005	35.983	35.58	36.85	36.05	36.261	36.67	37.215	36.458	35.436	36.213	36.004	35.353	35.244	35.131	35.493	35.467	35.331	35.164	35.341	35.702	35.713	35.345	36.034	35.703	35.254	35.561	35.727	35.75	35.66	35.379	34.355	34.942	35.642	35.359	35.459	34.874	36.173	35.571	35.589
2016-08-07 16:00:01	35.534	35.885	36.034	35.693	35.505	35.993	35.873	35.564	36.679	35.881	35.983	35.455	36.788	36.237	36.199	36.421	37.028	35.959	35.685	36.213	36.004	35.478	35.867	35.256	35.43	35.28	35.331	35.476	35.216	35.453	35.339	35.532	35.847	35.703	35.191	35.499	35.727	35.75	35.848	35.628	34.729	35.255	35.517	35.297	35.708	35.124	36.235	35.322	35.34
2016-08-07 16:30:01	35.534	35.947	35.909	35.818	35.567	35.868	35.997	35.439	36.43	35.881	36.17	35.58	36.85	36.237	36.261	36.297	37.215	36.646	35.81	36.712	36.129	35.665	35.68	35.006	35.306	35.343	35.081	35.226	35.216	35.515	35.464	35.72	35.285	35.703	35.379	35.499	35.79	35.937	35.91	36.003	34.916	35.379	35.206	35.172	35.522	34.999	36.048	35.197	35.589
2016-08-07 17:00:01	35.596	35.947	36.096	35.942	35.505	35.93	35.997	35.564	36.617	36.005	36.357	35.58	36.85	36.174	36.261	36.11	37.153	36.708	36.184	36.837	36.316	35.665	35.555	34.382	35.306	35.218	35.144	35.226	35.528	35.64	35.339	35.969	35.098	35.766	35.441	35.935	35.727	35.999	36.347	35.878	35.228	35.192	35.705	35.172	35.023	35.373	36.235	35.072	36.088
2016-08-07 17:30:01	35.534	36.009	36.096	35.818	35.38	35.806	35.873	35.439	36.679	36.005	36.045	35.767	36.725	36.174	36.323	36.359	36.966	36.77	35.81	36.276	36.066	35.415	35.244	34.756	35.368	35.093	35.456	34.977	35.528	35.64	35.526	35.907	35.473	35.766	35.628	36.122	35.665	35.875	36.035	35.878	34.854	35.379	35.206	35.172	35.272	35.685	35.924	35.197	35.901
2016-08-07 18:00:01	35.659	36.072	35.909	35.88	35.629	36.18	35.873	35.626	36.741	36.13	36.045	35.206	36.601	36.237	36.012	36.297	36.842	36.957	35.81	36.525	36.191	35.602	35.368	34.507	35.243	35.155	35.269	34.727	35.029	35.64	35.214	35.657	35.285	35.703	35.254	35.997	35.79	35.688	35.972	35.503	34.417	35.317	35.206	35.047	35.522	34.874	35.862	35.134	35.714
2016-08-07 18:30:01	35.784	36.072	36.034	35.942	35.505	36.118	35.935	35.439	36.554	35.943	35.795	35.518	36.414	36.05	35.949	36.11	36.779	36.396	35.498	36.276	35.505	35.041	35.244	34.507	35.368	35.155	35.081	35.039	34.905	35.578	35.027	35.595	35.285	35.579	35.254	35.935	35.727	35.75	35.91	35.254	34.667	35.192	35.143	34.923	35.21	34.811	35.737	35.197	34.903
2016-08-07 19:00:01	35.721	35.947	36.034	35.693	35.629	36.118	35.81	35.501	36.367	35.943	35.671	35.455	36.165	35.863	35.637	36.297	36.343	36.334	35.311	35.465	35.817	35.228	35.182	34.507	34.994	35.343	35.144	35.102	35.216	35.578	35.027	34.908	35.098	35.329	35.129	35.935	35.415	35.688	35.411	35.191	34.667	35.192	35.455	35.11	34.961	34.936	35.737	34.448	35.34
2016-08-07 19:30:01	35.846	35.947	35.972	35.568	35.38	35.993	35.748	35.626	36.242	35.694	35.733	35.018	35.978	35.738	35.7	36.11	36.094	36.147	34.999	35.465	35.692	34.854	35.119	34.07	35.243	35.093	35.019	35.164	35.403	35.64	34.964	34.971	35.098	35.329	35.067	35.935	35.166	35.563	35.348	34.941	34.667	34.818	34.894	35.11	35.086	34.375	35.052	34.885	35.215
2016-08-07 20:00:01	35.534	35.76	35.535	35.319	34.818	35.743	35.561	35.314	35.931	35.631	35.671	34.769	35.541	35.364	35.263	35.424	35.595	35.398	34.687	35.465	35.754	35.353	34.995	34.195	35.368	35.28	35.081	35.039	34.842	35.64	34.902	34.784	35.098	35.392	35.316	35.81	35.415	35.563	35.411	35.066	34.23	35.005	34.831	34.86	35.148	34.375	35.488	34.885	35.153
2016-08-07 20:30:01	35.347	35.573	35.41	35.194	34.818	35.369	35.561	35.127	35.868	35.382	35.608	34.519	35.604	35.177	35.263	35.361	35.782	35.086	34.438	35.154	35.442	35.041	34.808	34.257	35.555	35.28	35.081	34.79	35.341	35.391	35.027	34.846	34.973	35.516	35.379	35.748	35.415	35.626	35.161	34.941	34.23	35.13	35.268	35.172	35.21	34.874	35.239	35.197	35.34
2016-08-07 21:00:01	35.347	35.635	35.473	35.007	34.88	35.244	35.498	34.878	35.868	35.257	35.608	34.831	35.728	35.114	35.076	35.299	35.595	34.961	34.251	35.278	35.505	35.353	34.808	34.07	35.68	35.405	35.331	35.289	35.154	35.515	35.152	35.033	34.911	35.579	35.441	35.935	35.54	35.75	35.161	34.879	34.604	35.067	35.642	35.11	35.21	34.749	35.239	35.322	35.09
2016-08-07 21:30:01	35.222	35.635	35.41	34.883	34.88	35.12	35.436	34.94	35.806	35.195	35.671	34.581	35.666	35.052	35.139	35.05	35.782	34.837	34.563	35.278	35.505	35.228	34.808	34.195	35.68	35.218	35.019	35.476	34.905	35.889	35.276	35.22	35.161	35.516	35.628	35.873	35.602	35.75	35.224	35.129	34.854	35.13	35.143	35.11	35.335	34.375	35.239	35.134	35.464
2016-08-07 22:00:01	35.16	35.635	35.285	34.82	34.818	34.932	35.311	34.816	35.619	35.132	35.546	34.269	35.666	34.99	35.326	35.237	35.844	34.899	34.563	35.341	35.692	35.103	34.87	34.195	35.68	35.031	35.269	35.413	35.528	35.827	35.401	34.971	35.098	35.516	35.628	35.873	35.602	35.813	35.224	35.004	34.23	35.379	35.517	35.11	35.335	34.499	35.425	34.947	35.527
2016-08-07 22:30:01	34.972	35.697	35.223	34.883	34.756	34.995	35.249	34.878	35.556	35.132	35.608	34.769	35.666	35.052	35.263	35.237	35.907	34.961	34.812	35.341	35.629	35.291	34.932	34.07	35.493	35.155	35.331	35.413	35.216	35.64	35.276	34.846	34.973	35.454	35.566	35.873	35.602	35.813	35.224	35.254	34.604	35.192	35.33	34.923	35.272	34.499	35.363	35.259	35.277
2016-08-07 23:00:01	34.972	35.635	35.285	34.883	34.631	34.995	35.249	34.878	35.619	35.007	35.546	34.831	35.728	34.927	35.201	35.112	36.094	34.961	34.874	35.091	35.629	35.103	34.808	34.007	35.555	35.405	35.206	35.413	34.842	35.702	35.276	34.846	35.285	35.454	35.69	35.748	35.54	35.75	35.348	35.129	34.23	35.005	35.393	35.11	35.21	34.437	35.301	35.197	35.34
2016-08-07 23:30:01	34.91	35.697	35.161	34.883	34.693	35.244	35.249	34.878	35.743	35.07	35.421	34.269	35.666	34.99	35.201	35.361	36.031	34.961	34.874	35.216	35.38	35.291	34.371	33.945	35.555	35.031	35.331	35.413	35.092	35.702	35.214	34.784	35.223	35.392	35.69	35.623	35.602	35.813	35.036	34.941	34.355	34.63	35.642	34.923	35.335	34.562	35.425	35.134	35.589
2016-08-08 00:00:01	34.91	35.76	35.098	34.82	34.818	35.057	35.249	34.878	35.743	35.07	35.546	34.769	35.666	34.99	35.326	35.424	36.094	35.024	34.937	35.091	35.255	35.54	34.808	33.695	35.742	34.968	35.144	35.351	35.403	35.702	35.027	34.659	35.161	35.454	35.566	35.623	35.665	35.626	35.161	35.066	34.854	34.88	35.33	34.86	35.272	34.499	35.114	34.885	35.464
2016-08-08 00:30:01	34.972	35.635	35.285	34.758	34.818	35.244	35.311	34.94	35.556	35.007	35.608	35.018	35.915	35.052	35.326	35.486	36.094	35.024	34.937	35.154	35.255	35.478	34.496	33.633	35.555	34.719	35.393	35.289	34.967	35.765	35.276	34.721	35.285	35.516	35.316	35.81	35.727	35.688	35.286	34.567	34.542	35.067	35.393	34.923	35.21	34.25	35.176	35.384	35.402
2016-08-08 01:00:01	34.972	35.76	35.161	34.883	34.568	35.431	35.436	34.878	35.556	35.132	35.608	35.018	35.915	34.99	35.201	35.549	36.031	35.086	35.062	34.967	35.505	34.791	34.621	33.758	35.618	35.218	35.393	35.226	35.154	35.702	35.152	34.472	35.348	35.579	35.379	35.935	35.478	35.999	35.286	34.941	34.167	35.192	35.517	34.798	35.459	34.312	35.052	35.197	35.277
2016-08-08 01:30:01	34.972	35.697	35.161	35.07	34.756	35.494	35.436	35.065	35.556	35.132	35.608	35.018	35.853	34.99	35.263	35.549	35.844	34.837	35.124	34.967	35.692	35.602	34.87	33.945	35.43	35.28	35.144	35.351	35.092	35.64	35.276	34.534	35.41	35.579	35.379	35.81	35.602	36.124	35.224	35.004	34.791	34.88	35.58	34.923	35.335	34.375	35.301	35.322	34.903
2016-08-08 02:00:01	35.035	35.697	35.348	35.07	34.943	35.307	35.498	35.127	35.619	35.195	35.608	35.081	35.791	34.927	35.014	35.299	35.657	34.837	35.062	35.029	35.629	35.415	34.745	33.945	35.68	34.968	35.456	34.79	35.341	35.515	35.152	34.409	35.473	35.516	35.379	35.81	35.727	35.626	35.348	35.004	34.292	34.818	35.642	34.798	35.148	34.312	35.114	35.322	35.34
2016-08-08 02:30:01	34.91	35.635	35.223	35.07	34.88	35.244	35.498	34.753	35.806	35.195	35.483	34.831	35.853	34.99	35.201	35.486	35.907	35.024	34.999	35.216	35.442	35.353	34.87	33.883	35.368	34.968	35.518	35.413	35.154	35.64	35.214	34.284	35.41	35.579	35.566	35.686	35.665	35.563	35.161	35.004	34.729	34.818	35.517	34.985	35.272	34.375	34.865	35.01	35.277
2016-08-08 03:00:01	34.972	35.697	35.223	35.007	34.818	35.431	35.498	34.94	35.806	35.007	35.421	34.956	35.791	35.052	35.263	35.486	35.969	34.899	35.062	34.967	35.567	35.291	34.87	33.883	35.68	35.093	35.269	35.351	35.403	35.827	35.152	34.222	35.473	35.516	35.379	35.748	35.602	35.626	35.348	35.066	34.604	35.067	35.268	35.047	35.335	34.125	35.176	35.322	35.215
2016-08-08 03:30:01	34.91	35.573	35.348	34.945	34.943	35.431	35.498	34.816	35.619	35.195	35.483	35.33	35.915	35.052	35.326	35.361	35.782	34.899	34.999	35.029	35.692	35.353	34.932	34.07	35.68	35.343	35.518	35.351	35.341	35.827	35.339	34.284	35.223	35.516	35.316	35.499	35.727	35.501	35.286	35.129	34.417	35.067	35.455	34.86	35.272	34.063	34.989	35.197	35.215
2016-08-08 04:00:01	34.91	35.635	35.348	34.82	34.818	35.244	35.498	35.003	35.743	35.257	35.546	35.018	35.791	34.99	35.45	35.361	35.782	34.899	34.937	35.154	35.505	35.602	34.808	34.195	35.618	35.218	35.456	35.164	35.279	35.889	35.214	34.347	35.161	35.516	35.441	35.81	35.727	35.75	35.286	35.066	34.542	34.755	35.455	34.673	35.21	33.875	34.927	35.384	35.215
2016-08-08 04:30:01	35.035	35.635	35.348	34.883	34.818	35.431	35.561	35.003	35.868	35.132	35.608	34.769	35.791	34.927	35.263	35.299	35.657	34.961	35.062	35.154	35.38	35.54	34.932	34.257	35.68	35.467	35.393	35.413	35.341	35.889	35.339	34.097	35.473	35.205	35.379	35.686	35.914	35.688	35.286	35.004	34.667	34.942	35.517	34.86	35.21	34.063	34.927	35.384	35.028
2016-08-08 05:00:01	34.847	35.573	35.348	34.758	34.943	35.431	35.561	35.003	35.868	35.257	35.421	34.956	35.666	34.99	35.263	35.361	35.72	34.961	35.124	34.967	35.442	35.54	34.808	33.82	35.742	35.155	35.518	35.413	35.279	35.765	35.214	34.097	35.41	35.516	35.379	35.81	35.727	35.563	35.473	35.004	34.542	34.568	35.517	34.611	35.459	34	34.865	35.197	35.153
2016-08-08 05:30:01	34.91	35.635	35.098	34.633	35.005	35.556	35.498	35.065	35.868	35.257	35.483	35.143	35.791	35.114	35.201	35.299	35.657	35.024	35.124	35.091	35.505	35.478	34.932	33.758	35.43	35.155	35.456	35.289	35.279	35.702	35.214	34.035	35.285	35.641	35.441	35.499	35.852	35.377	35.286	34.879	34.292	34.755	35.455	34.735	35.459	34.063	34.802	35.259	35.215
2016-08-08 06:00:01	34.972	35.635	35.098	34.82	35.005	35.494	35.561	35.127	35.993	35.257	35.671	35.081	35.541	35.052	35.263	35.361	35.595	34.712	35.186	35.154	35.442	35.291	34.87	34.07	35.618	35.031	35.518	35.351	34.655	35.64	35.152	34.16	35.161	34.893	35.316	35.748	35.852	35.688	35.348	35.004	34.542	34.443	35.393	34.298	35.272	34.187	34.802	35.01	35.028
2016-08-08 06:30:01	34.91	35.51	35.223	34.945	35.193	35.369	35.561	35.252	36.055	35.382	35.483	35.018	35.604	34.803	35.388	35.424	35.346	35.024	35.062	35.029	35.317	34.542	34.995	33.695	35.555	35.093	35.081	35.102	34.967	35.578	35.152	33.972	35.285	35.205	35.254	35.81	35.79	36.373	35.473	34.879	33.855	34.505	35.393	34.423	35.148	33.875	34.74	35.259	35.215
2016-08-08 07:00:01	34.785	35.323	34.849	34.82	35.068	35.369	35.436	35.252	35.806	35.382	35.546	34.457	35.604	34.99	35.201	35.112	35.346	34.899	34.874	34.655	35.317	35.103	34.995	33.633	35.368	35.093	35.269	35.226	34.967	35.515	35.214	33.598	35.348	35.703	35.379	35.686	35.727	36.124	35.473	34.941	33.918	34.693	35.517	34.298	34.961	34.125	35.176	34.698	35.09
2016-08-08 07:30:01	34.847	35.386	35.036	34.82	35.255	34.995	35.436	35.127	36.055	35.257	35.546	34.519	35.417	34.99	35.201	35.05	35.533	34.649	34.937	34.779	35.005	35.228	34.371	33.446	35.555	34.844	35.331	34.79	35.092	35.578	35.152	33.66	35.223	36.763	35.254	35.623	35.602	36.124	35.473	34.817	33.668	34.38	34.956	34.111	35.023	33.75	34.865	35.01	34.778
2016-08-08 08:00:01	35.097	35.51	34.786	34.945	35.005	35.556	35.498	35.003	36.055	35.382	35.483	35.081	35.541	34.99	35.263	35.112	35.408	34.774	34.999	34.842	34.943	35.291	34.995	33.446	35.618	34.906	35.269	35.289	34.655	35.391	35.089	33.785	35.036	37.136	35.379	35.436	35.665	35.875	35.348	34.692	34.105	34.256	35.018	34.236	34.899	33.626	34.802	34.76	34.966
2016-08-08 08:30:01	35.222	35.448	35.348	35.194	35.005	35.556	35.686	34.94	36.118	35.631	35.671	34.082	35.666	35.177	35.326	35.112	35.72	34.961	34.999	34.717	34.88	35.166	34.621	33.383	35.555	35.155	34.957	34.852	35.216	35.578	35.276	33.348	35.285	36.077	35.129	35.499	35.602	35.688	35.411	34.317	33.793	34.443	35.455	34.174	35.023	33.75	34.989	34.885	34.966
2016-08-08 09:00:01	35.409	35.448	35.473	35.381	35.38	35.494	35.81	34.94	36.055	35.694	35.608	35.081	35.541	35.301	35.513	35.486	35.657	35.149	35.124	35.216	35.193	35.041	34.745	33.446	35.306	35.28	35.206	34.852	34.905	35.64	35.089	33.286	35.285	35.953	35.129	35.436	35.478	35.999	35.473	34.192	34.043	34.193	35.33	34.111	35.335	33.875	34.616	34.822	35.028
2016-08-08 09:30:01	35.097	35.323	35.41	35.444	35.38	35.369	35.623	34.878	36.18	35.818	35.671	35.143	35.791	35.301	35.388	35.112	35.595	35.024	35.124	35.528	35.13	34.979	34.309	33.571	35.43	35.093	35.331	35.289	35.092	35.578	35.089	33.286	35.036	35.766	35.067	35.623	35.54	35.439	35.473	34.379	34.355	34.318	35.268	34.361	35.335	34.063	34.802	34.885	35.153
2016-08-08 10:00:01	35.222	35.323	35.161	35.319	35.505	35.556	35.436	35.065	36.18	35.569	35.608	35.33	35.417	35.177	35.949	35.424	35.907	34.899	34.999	35.465	34.631	35.166	34.995	33.446	35.493	35.218	35.269	35.226	35.029	35.578	35.214	33.598	35.161	35.641	35.191	35.561	35.54	35.75	35.348	34.317	34.23	34.193	34.956	34.548	35.21	33.813	34.989	35.197	35.153
2016-08-08 10:30:01	35.222	35.136	35.473	35.257	35.567	35.619	35.311	35.065	35.993	35.444	35.608	34.894	35.728	35.177	36.261	35.549	35.72	34.837	35.249	35.59	35.005	35.291	35.057	33.695	35.555	35.031	34.957	35.289	35.154	35.515	35.276	33.161	35.098	35.641	34.755	35.623	35.478	35.563	35.411	34.567	34.355	34.318	35.081	34.611	35.522	33.688	35.114	35.197	35.215
2016-08-08 11:00:01	35.347	35.011	35.784	35.257	35.317	35.494	35.311	35.003	35.806	35.569	35.608	35.143	35.604	35.177	36.261	35.611	36.031	34.462	35.186	35.528	34.88	35.415	34.87	34.007	35.493	35.155	35.144	35.476	34.78	35.453	35.214	33.598	35.223	35.703	35.067	35.81	35.54	35.875	35.473	34.504	34.105	34.38	34.956	34.486	35.708	33.875	34.989	34.885	35.527
2016-08-08 11:30:01	35.16	35.074	35.847	35.257	35.255	35.556	35.124	34.94	35.931	35.506	35.546	34.581	35.541	35.177	36.199	35.611	36.094	34.275	34.812	35.403	35.255	35.478	35.119	34.382	35.493	35.28	35.456	35.413	35.341	35.391	35.214	33.411	34.973	35.641	35.191	35.623	35.602	35.439	35.598	34.192	34.105	34.443	35.081	34.611	35.21	34.375	35.176	34.947	35.34
2016-08-08 12:00:01	35.097	35.011	35.847	35.257	35.442	35.494	35.249	35.003	35.868	35.382	35.483	35.143	35.728	35.301	35.762	35.486	36.218	34.649	34.937	35.465	35.005	35.914	34.995	34.569	35.368	35.343	35.456	35.351	35.154	35.391	35.027	33.66	35.161	35.516	35.129	35.686	35.665	35.563	35.411	34.692	34.417	34.318	35.143	34.86	35.584	34.25	35.301	35.259	35.714
2016-08-08 12:30:01	35.097	35.011	35.972	35.257	35.38	35.743	35.311	35.127	35.993	35.382	35.546	34.831	36.04	35.301	35.825	35.361	36.468	34.837	34.999	35.528	35.13	35.54	34.995	35.131	35.618	35.093	35.58	35.413	34.967	35.328	35.464	33.723	35.348	35.703	35.441	35.686	35.602	35.252	35.66	35.004	34.604	34.568	35.206	34.985	35.397	34.063	35.55	35.322	35.34
2016-08-08 13:00:01	35.097	35.074	35.972	35.319	35.38	35.868	35.249	35.19	35.993	35.319	35.671	35.206	36.102	35.301	35.7	35.86	36.343	35.273	35.124	35.528	35.38	35.228	35.618	35.318	35.43	35.343	35.705	35.538	35.216	35.515	35.526	33.972	35.036	35.828	35.503	35.873	35.665	35.127	35.411	34.941	34.479	34.942	35.206	34.923	35.522	34.499	35.612	35.322	35.277
2016-08-08 13:30:01	35.16	35.136	36.034	35.506	35.255	35.93	35.311	35.314	35.993	35.257	35.671	35.206	36.352	35.114	35.513	35.985	36.343	35.46	35.373	35.403	35.317	35.54	35.306	35.38	35.368	35.28	35.58	35.289	35.403	35.453	35.776	34.16	35.223	35.828	35.441	35.561	35.79	35.563	35.723	34.879	34.604	34.568	35.393	34.673	35.459	34.687	35.612	35.322	35.09
2016-08-08 14:00:01	35.16	35.261	36.096	35.506	35.068	36.055	35.311	35.377	35.993	35.444	35.92	35.206	36.289	35.052	35.762	36.172	36.592	35.585	35.311	35.465	35.629	35.79	35.119	35.568	35.368	35.53	35.705	35.102	35.279	35.515	35.838	34.534	35.66	35.953	35.441	35.935	35.54	35.439	35.785	34.879	34.667	34.755	35.33	34.798	35.584	34.749	35.737	35.197	35.09
2016-08-08 14:30:01	35.347	35.386	36.034	35.568	35.38	36.118	35.374	35.501	36.118	35.631	35.92	34.769	36.165	35.301	35.825	36.234	36.779	35.648	35.311	35.652	35.754	35.665	34.87	35.505	35.306	35.343	35.393	35.413	35.154	35.328	35.776	34.784	35.847	35.703	35.566	35.81	35.665	35.875	35.848	35.379	34.355	34.38	35.206	35.047	35.459	34.749	35.675	35.384	35.09
2016-08-08 15:00:01	35.222	35.448	36.283	35.568	35.505	36.118	35.498	35.688	36.305	35.694	36.17	35.268	36.601	35.364	35.949	36.359	37.091	35.835	35.373	35.964	35.505	35.415	35.057	35.38	35.43	35.405	35.456	35.289	35.403	35.266	35.713	35.158	35.722	35.641	35.379	35.436	35.415	35.439	35.785	35.254	34.916	35.317	35.081	35.11	35.272	34.936	35.675	35.259	35.153
2016-08-08 15:30:01	35.347	35.51	36.034	35.631	35.442	36.18	35.498	35.626	36.118	35.569	36.482	35.268	37.037	35.613	36.136	36.421	36.842	36.334	35.685	36.463	35.505	35.54	35.119	35.131	35.368	35.592	35.331	35.351	35.154	35.328	35.526	35.283	35.66	35.641	35.503	35.436	35.228	35.688	36.035	35.254	34.854	35.13	35.018	35.172	35.522	34.999	35.862	34.822	35.153
2016-08-08 16:00:01	35.284	35.448	36.159	35.568	35.505	36.18	35.686	35.439	36.367	35.756	36.42	34.956	37.099	35.738	35.887	36.67	36.779	36.396	35.81	36.089	35.941	35.665	34.995	35.256	35.368	35.343	35.643	34.914	35.279	35.204	35.214	35.47	35.535	35.703	35.503	35.499	35.478	35.688	35.785	35.379	34.854	34.88	35.33	35.297	35.272	35.124	35.924	35.134	34.966
2016-08-08 16:30:01	35.222	35.573	36.034	35.568	35.567	36.055	35.623	35.19	36.43	35.943	36.295	35.018	37.349	35.738	36.012	36.297	36.842	36.583	35.56	36.026	35.692	35.727	34.87	35.131	35.805	35.343	35.955	35.351	35.216	35.391	35.401	35.907	35.473	35.641	35.503	35.374	35.54	35.19	35.785	35.816	34.916	35.13	35.393	35.047	35.335	34.874	35.924	35.072	34.841
2016-08-08 17:00:01	35.409	35.573	35.473	35.506	35.567	36.055	35.686	35.314	36.617	35.818	36.045	35.33	37.099	36.05	35.762	35.985	36.717	36.334	35.498	35.652	36.066	35.914	35.057	34.819	35.368	35.53	36.017	35.102	35.403	35.328	35.526	35.969	35.41	35.641	35.316	35.249	35.478	35.501	35.972	35.628	34.604	34.88	35.206	35.297	35.397	34.999	35.862	35.134	35.028
2016-08-08 17:30:01	35.284	35.635	35.66	35.319	35.692	36.055	35.748	35.127	36.554	35.881	35.92	35.643	36.601	35.8	35.637	36.11	36.592	36.396	35.747	36.026	36.066	35.727	34.87	34.569	35.43	35.28	35.331	35.102	35.154	35.266	35.588	36.031	35.722	35.641	35.441	35.312	35.353	35.626	35.785	35.628	34.667	34.818	35.143	34.985	35.708	34.936	35.862	35.01	35.215
2016-08-08 18:00:01	35.347	35.573	35.535	35.194	35.442	35.806	35.748	35.065	36.554	35.444	35.983	35.83	36.539	35.863	35.887	36.172	36.655	36.147	35.747	35.839	36.004	35.727	34.122	34.444	35.306	35.343	35.269	35.226	35.279	35.578	35.152	36.031	35.285	35.641	35.316	35.312	35.291	35.501	35.66	35.316	35.041	34.88	35.143	35.235	35.148	34.811	35.737	34.573	35.09
2016-08-08 18:30:01	35.284	35.573	35.597	35.132	35.629	35.93	35.748	34.94	36.242	35.382	35.983	35.268	36.102	35.675	35.887	36.733	36.468	35.959	35.747	35.839	35.505	35.228	34.496	34.444	35.555	35.218	35.144	35.226	35.341	35.328	35.214	35.782	35.223	35.703	35.379	35.436	35.166	35.563	35.66	35.441	34.542	34.755	34.894	34.985	35.397	34.375	35.363	35.134	35.09
2016-08-08 19:00:01	35.284	35.635	35.161	35.257	35.629	36.055	35.686	35.003	36.242	35.569	35.795	35.081	35.978	35.738	36.136	36.359	36.655	35.71	35.56	35.715	35.505	35.353	34.745	34.195	35.618	35.343	35.269	35.164	35.279	35.453	35.152	35.657	35.098	35.641	35.129	35.499	35.291	35.563	35.411	35.004	34.791	34.818	34.769	35.235	35.21	34.499	35.363	34.885	34.966
2016-08-08 19:30:01	35.16	35.635	35.473	35.257	35.692	35.93	35.623	35.19	36.18	35.444	35.671	35.268	35.728	35.551	35.7	35.86	36.405	35.336	35.124	35.59	35.38	35.103	34.683	34.195	35.493	35.343	35.081	35.226	35.279	35.64	34.84	35.283	34.911	35.516	35.379	35.748	35.353	35.19	35.286	34.692	34.729	35.005	35.081	35.235	35.272	34.312	35.301	35.072	34.903
2016-08-08 20:00:01	35.097	35.386	35.41	35.132	35.38	35.743	35.623	34.94	35.993	35.506	35.359	35.268	35.479	35.301	35.637	35.673	35.72	35.149	34.937	35.528	34.756	35.291	34.558	34.195	35.555	35.405	35.206	35.226	35.341	35.702	35.027	35.408	35.098	35.454	35.129	35.748	35.415	35.439	35.224	34.442	34.292	34.693	34.956	34.923	35.086	34.375	35.176	35.197	34.654
2016-08-08 20:30:01	35.097	35.386	35.223	34.945	35.442	35.681	35.623	35.003	35.993	35.444	35.483	35.268	35.417	35.239	35.45	35.486	35.595	35.211	34.937	35.341	35.317	35.228	34.745	34.132	35.68	35.405	35.019	35.351	35.341	35.578	35.152	35.408	35.098	35.516	35.129	35.686	35.478	35.75	35.411	34.629	34.604	34.88	35.081	35.172	35.023	34.375	35.301	35.259	34.841
2016-08-08 21:00:01	35.097	35.448	35.098	34.945	35.567	35.743	35.623	35.127	35.993	35.382	35.483	35.455	35.541	35.114	35.575	35.486	35.72	35.273	35.124	35.341	35.38	35.353	34.621	34.195	35.742	35.218	34.957	35.351	35.403	35.889	35.089	35.283	35.285	35.641	35.254	35.748	35.478	35.501	35.224	34.941	34.604	35.13	35.081	35.047	34.4	34.375	35.301	35.384	35.153
2016-08-08 21:30:01	35.284	35.573	35.348	34.82	35.567	35.743	35.498	35.065	35.993	35.444	35.671	35.58	35.666	35.177	35.637	35.611	35.844	35.273	35.249	35.403	35.068	34.791	34.371	34.007	35.555	35.343	35.144	35.413	35.154	35.702	35.214	35.408	34.973	35.641	34.942	35.81	35.665	35.439	35.161	34.879	33.98	34.88	35.517	35.359	35.272	34.499	35.176	35.197	35.153
2016-08-08 22:00:01	35.222	35.635	35.348	35.07	35.505	35.93	35.561	35.003	36.118	35.569	35.733	35.33	35.728	35.177	35.575	35.673	36.031	35.211	35.311	35.403	35.317	35.291	34.745	33.883	35.805	35.343	35.269	35.351	35.466	35.952	35.152	35.283	35.098	35.579	35.254	35.81	35.54	35.75	35.286	35.066	34.479	35.13	35.642	35.235	35.21	34.375	35.176	35.259	35.153
2016-08-08 22:30:01	35.409	35.635	35.348	35.194	35.38	35.743	35.623	35.252	36.118	35.569	35.671	35.33	35.915	35.364	35.637	35.736	36.094	35.336	35.124	35.528	35.13	35.103	34.683	33.82	35.93	35.405	35.144	35.351	35.279	35.702	35.152	35.158	35.285	35.392	35.129	35.686	35.353	35.688	35.348	35.066	34.355	35.005	35.642	35.235	35.272	34.437	35.239	35.197	35.215
2016-08-08 23:00:01	35.472	35.635	35.535	35.257	35.442	35.743	35.623	35.252	35.743	35.631	35.858	35.393	35.666	35.301	35.575	35.673	36.031	35.398	35.498	35.403	35.255	35.041	34.558	33.758	35.555	35.343	35.206	35.413	35.403	35.827	35.089	35.22	35.348	35.392	35.254	35.81	35.478	35.563	35.473	35.129	34.292	35.005	35.517	35.047	35.148	34.437	35.239	35.134	34.903
2016-08-08 23:30:01	35.347	35.697	35.66	35.319	35.255	35.868	35.561	35.377	35.931	35.631	35.858	35.206	35.853	35.426	35.7	35.798	35.782	35.398	35.436	35.528	35.317	35.353	34.558	33.695	35.68	35.28	35.206	35.413	35.029	35.64	35.027	35.22	35.285	35.516	35.379	35.561	35.54	35.563	35.411	35.004	34.667	34.88	35.517	35.047	35.086	34.375	34.989	35.259	35.028
2016-08-09 00:00:01	35.409	35.635	35.597	35.319	35.692	35.681	35.686	35.314	35.868	35.569	35.92	35.767	35.728	35.364	35.575	35.611	36.031	35.398	35.56	35.465	34.943	35.166	34.06	33.508	35.742	35.155	35.331	34.977	35.403	35.578	35.027	35.22	35.098	35.392	35.191	35.748	35.602	35.501	35.348	35.066	34.417	34.942	35.58	34.798	35.397	34.25	34.989	35.322	35.09
2016-08-09 00:30:01	35.409	35.635	35.473	35.257	35.505	35.619	35.561	35.252	35.806	35.569	35.92	35.83	35.791	35.301	35.575	35.673	36.218	35.46	35.56	35.59	35.193	35.291	34.309	33.633	35.618	35.218	35.269	35.289	35.466	35.827	35.152	35.22	35.41	35.516	35.379	35.623	35.665	35.563	35.348	35.129	34.355	35.13	35.517	35.11	35.335	34.187	35.114	35.259	35.09
2016-08-09 01:00:01	35.409	35.697	35.348	35.319	35.38	35.806	35.686	35.377	35.868	35.569	35.983	35.455	35.915	35.364	35.575	35.673	36.156	35.398	35.56	35.341	35.317	35.228	34.434	33.758	35.68	35.343	35.206	35.351	35.154	35.827	35.152	34.784	35.223	35.579	35.379	35.686	35.727	35.75	35.348	35.066	34.417	34.755	35.455	34.673	35.21	34.063	34.989	35.197	35.09
2016-08-09 01:30:01	35.347	35.697	35.535	35.444	35.442	35.806	35.623	35.377	35.993	35.569	35.858	35.455	35.915	35.301	35.575	35.736	35.907	35.336	35.498	35.465	35.193	35.291	34.371	33.695	35.618	35.405	35.269	35.102	35.403	35.702	35.152	34.596	35.285	35.516	35.441	35.686	35.79	35.501	35.473	34.817	34.479	34.755	35.642	34.923	35.335	33.938	35.052	35.197	34.903
2016-08-09 02:00:01	35.409	35.697	35.597	35.381	35.567	35.868	35.686	35.564	35.993	35.506	35.733	35.206	35.853	35.364	35.7	35.736	35.969	35.46	35.56	35.278	35.255	35.228	34.06	33.695	35.618	35.28	35.269	35.289	35.466	35.515	35.089	34.596	35.348	35.641	35.379	35.686	35.727	35.688	35.161	34.879	34.23	34.88	35.455	34.735	35.335	33.875	34.989	35.072	35.153
2016-08-09 02:30:01	35.409	35.697	35.348	35.319	35.567	35.743	35.748	35.626	35.868	35.506	35.733	35.143	36.04	35.551	35.575	35.611	35.907	34.899	35.498	35.403	35.255	34.979	34.309	33.758	35.618	35.343	35.269	35.226	35.403	35.578	35.152	34.534	35.348	35.579	34.942	35.686	35.79	35.19	35.411	35.004	34.417	34.818	35.393	34.611	35.272	33.688	34.989	35.134	35.153
2016-08-09 03:00:01	35.284	35.697	35.722	35.381	35.505	36.118	35.686	35.564	36.055	35.569	35.733	35.58	35.978	35.301	35.575	35.736	35.969	35.273	35.498	35.465	35.38	35.228	34.371	33.82	35.742	35.28	35.331	35.289	35.466	35.391	35.089	34.534	35.473	35.579	35.004	35.436	35.79	35.501	35.473	34.941	34.292	34.755	35.517	34.985	35.21	33.626	34.989	35.259	35.028
2016-08-09 03:30:01	35.222	35.697	35.348	35.444	35.442	36.305	35.748	35.626	36.055	35.569	35.546	35.455	36.04	35.301	35.7	35.798	35.844	35.46	35.498	35.154	34.943	35.353	34.247	34.07	35.618	35.155	35.331	35.351	35.092	35.702	35.027	34.222	35.41	35.579	35.129	35.561	35.727	35.439	35.348	35.129	34.417	34.88	35.268	34.86	35.21	33.75	34.865	35.197	35.028
2016-08-09 04:00:01	35.347	35.697	35.535	35.381	35.442	36.804	35.81	35.626	35.931	35.444	35.608	35.643	36.165	35.426	35.637	35.736	35.907	35.398	35.436	35.341	35.255	35.353	34.496	33.883	35.68	35.405	35.331	35.351	35.154	35.64	35.152	33.972	35.41	35.579	35.129	35.623	35.727	35.314	35.411	35.004	34.167	34.942	35.58	34.86	35.335	33.626	34.989	35.197	34.654
2016-08-09 04:30:01	35.409	35.697	35.66	35.381	35.505	36.242	35.623	35.751	36.055	35.569	35.983	35.518	35.978	35.426	35.513	35.736	35.844	35.398	35.436	35.341	35.317	35.041	34.496	33.82	35.618	35.343	35.081	35.289	35.341	35.578	35.214	33.785	35.223	35.579	35.254	35.561	35.852	35.626	35.348	34.941	34.542	34.693	35.393	34.735	35.272	33.626	34.989	35.197	35.028
2016-08-09 05:00:01	35.409	35.76	35.66	35.319	35.505	36.18	35.873	35.751	35.868	35.506	35.733	35.33	36.04	35.488	35.637	35.486	35.782	35.398	35.373	35.341	35.255	35.291	34.184	33.633	35.68	35.28	35.019	35.164	35.341	35.515	34.964	33.286	35.348	35.579	35.191	35.686	35.79	35.626	35.286	34.941	34.479	34.818	35.268	34.86	35.335	33.688	34.865	34.76	34.966
2016-08-09 05:30:01	35.347	35.76	35.66	35.444	35.505	36.305	35.935	35.751	36.055	35.631	35.92	35.58	36.04	35.301	35.637	35.299	35.907	35.336	35.249	35.341	35.068	35.291	34.247	33.82	35.742	35.031	35.144	35.351	34.967	35.453	35.027	33.473	35.348	35.579	35.379	35.561	35.665	35.501	35.286	34.817	34.479	34.443	35.58	34.798	35.086	33.688	34.927	35.134	34.654
2016-08-09 06:00:01	35.409	35.822	35.473	35.631	35.442	36.055	35.935	35.626	36.18	35.694	35.858	34.956	36.102	35.551	35.7	35.611	35.72	35.273	35.373	35.341	35.068	35.291	34.496	33.883	35.742	35.218	35.456	35.289	35.154	35.391	35.089	33.411	35.348	35.454	35.316	35.623	35.727	35.439	35.286	34.879	34.542	34.942	35.455	34.673	35.086	33.688	34.802	35.01	35.09
2016-08-09 06:30:01	35.534	35.822	35.784	35.444	35.754	36.367	35.935	35.813	35.931	35.756	35.795	34.706	36.04	35.114	35.637	35.611	35.72	35.149	35.311	35.278	35.193	34.916	34.434	34.007	35.68	35.467	35.393	35.039	35.279	35.453	35.027	33.723	35.285	35.267	35.316	35.623	35.852	35.626	35.348	34.879	34.167	34.755	35.455	34.423	35.148	33.626	35.114	34.635	34.716
2016-08-09 07:00:01	35.534	35.697	35.473	35.631	35.754	36.118	36.06	35.876	35.993	35.694	35.92	34.394	35.978	35.426	35.637	35.486	35.47	35.211	35.311	35.154	34.818	35.041	34.808	33.883	35.555	34.469	35.269	35.039	35.029	35.578	34.84	33.66	35.285	35.392	35.379	35.436	35.852	35.439	35.411	34.629	34.043	34.755	35.455	34.673	35.148	33.376	35.114	34.635	34.716
2016-08-09 07:30:01	35.596	35.76	35.784	35.568	35.754	36.242	35.873	36	35.993	35.818	35.858	34.831	35.915	35.426	35.575	35.549	35.159	35.211	35.436	35.029	35.13	34.729	34.434	33.883	35.555	35.343	35.206	35.289	35.341	35.515	34.84	33.535	35.285	35.516	35.191	35.436	35.79	35.563	35.348	34.692	34.043	34.443	35.517	34.611	35.272	33.189	35.052	34.947	34.778
2016-08-09 08:00:01	35.659	35.76	35.972	35.942	36.066	36.305	35.935	36	36.18	35.881	35.858	34.894	36.04	35.613	35.637	35.611	34.972	35.211	35.56	35.341	34.756	34.542	34.309	33.82	35.742	35.031	34.894	35.289	34.905	35.578	34.84	33.286	35.223	35.392	35.129	35.374	35.54	35.688	35.348	34.567	33.481	34.505	35.33	34.486	35.023	33.001	34.989	34.448	34.841
2016-08-09 08:30:01	35.846	35.76	35.784	36.129	36.066	36.18	36.122	36	36.367	35.943	35.858	35.143	36.227	35.738	35.7	35.736	35.283	35.523	35.685	35.528	34.506	34.667	34.371	33.508	35.618	35.093	35.393	35.039	34.842	35.453	34.964	33.036	35.285	35.329	35.316	35.436	35.353	35.501	35.348	34.504	33.606	34.256	35.33	34.548	34.712	33.313	34.802	34.635	34.591
2016-08-09 09:00:01	35.908	35.76	35.597	36.191	36.066	36.118	36.06	36	36.18	35.881	35.795	35.83	36.165	35.738	35.825	35.86	35.595	35.086	35.81	35.465	34.693	34.791	34.683	33.633	35.618	35.28	35.144	35.039	35.403	35.453	34.902	32.849	35.223	35.142	34.755	35.499	35.415	35.19	35.286	34.442	33.668	34.256	35.268	34.548	34.712	33.251	34.616	34.261	34.903
2016-08-09 09:30:01	35.846	35.573	35.535	36.191	36.066	36.118	35.81	35.813	36.18	35.881	35.733	36.204	35.978	35.551	36.261	35.549	35.969	35.398	35.623	35.715	35.005	34.791	34.558	33.383	35.493	35.218	34.707	35.226	35.279	35.453	34.84	33.535	35.285	35.579	34.755	35.561	35.54	35.065	35.286	34.504	33.98	34.505	35.517	34.423	35.023	33.376	34.865	34.635	34.903
2016-08-09 10:00:01	35.596	35.51	35.66	35.755	35.692	36.18	35.81	35.751	36.055	35.694	35.858	35.955	35.853	35.426	36.511	35.549	35.72	35.398	35.498	35.59	34.88	34.791	34.496	33.758	35.243	35.155	34.832	34.977	35.279	35.266	34.652	32.786	35.036	35.516	35.004	35.499	35.478	35.377	35.036	34.379	33.543	34.256	35.33	34.298	35.023	33.501	34.865	34.76	35.028
2016-08-09 10:30:01	35.596	35.448	35.784	35.755	35.879	36.18	35.561	35.876	36.18	35.631	35.795	35.767	35.791	35.426	36.386	35.86	36.031	35.648	35.373	35.59	35.567	35.665	35.057	34.07	35.742	35.717	35.269	35.725	35.777	35.453	35.027	33.286	35.098	35.454	34.879	35.436	35.478	35.314	35.348	34.442	33.855	34.131	35.455	34.174	35.148	33.626	34.927	34.822	35.09
2016-08-09 11:00:01	35.534	35.386	35.847	35.818	35.629	36.118	35.498	35.688	35.868	35.569	35.733	35.643	35.915	35.301	36.448	35.549	35.844	35.585	35.436	35.59	35.255	35.602	35.244	34.32	35.805	35.405	35.206	35.788	35.839	35.515	35.152	33.286	35.285	35.454	34.879	35.623	35.54	35.377	35.473	34.692	33.793	34.38	35.393	34.548	35.21	33.813	35.363	34.573	35.153
2016-08-09 11:30:01	35.409	35.261	35.722	35.631	35.567	36.055	35.186	35.688	36.055	35.444	35.546	35.455	35.853	35.052	36.074	35.299	35.907	35.398	35.124	35.341	35.505	35.852	35.991	34.632	35.805	35.779	35.58	35.912	35.59	35.702	35.339	33.535	35.223	35.641	35.067	35.623	35.602	35.563	35.66	34.442	33.481	34.63	34.831	34.361	35.023	33.501	35.425	34.885	34.716
2016-08-09 12:00:01	35.222	35.136	35.597	35.506	35.193	36.055	35.186	35.626	35.931	35.257	35.359	35.143	35.728	34.99	35.887	35.424	36.031	35.398	35.186	35.216	35.692	36.102	36.178	35.131	35.867	35.717	35.58	35.975	35.216	35.827	35.401	33.535	35.473	35.641	35.067	35.686	35.665	35.501	35.723	34.504	33.918	34.755	35.206	34.361	35.023	34	35.55	34.573	35.153
2016-08-09 12:30:01	35.16	35.136	36.034	35.381	35.38	36.18	35.124	35.564	36.055	35.132	35.546	34.956	35.915	35.052	35.825	35.486	35.907	35.398	35.311	35.528	35.692	36.164	36.614	35.443	35.867	35.966	35.269	35.788	35.279	36.014	35.401	33.972	35.722	35.766	35.379	35.561	35.602	35.003	35.723	34.692	33.793	34.568	35.206	34.423	35.335	34	35.425	34.698	35.09
2016-08-09 13:00:01	35.097	35.136	35.909	35.381	35.567	36.18	35.124	35.439	35.806	35.07	35.483	35.518	36.102	35.177	35.637	35.736	35.969	35.585	35.124	35.59	35.817	35.977	36.427	35.443	35.93	36.153	35.643	35.351	35.341	36.014	35.713	34.347	35.847	35.703	35.379	35.561	35.665	35.127	35.785	34.941	33.855	35.005	35.206	34.423	35.397	34.125	35.55	34.511	35.153
2016-08-09 13:30:01	35.035	35.198	35.784	35.319	35.317	35.993	34.999	35.439	35.806	35.07	35.608	35.206	36.414	35.239	35.825	35.86	36.717	35.71	35.249	35.777	35.879	35.79	36.49	35.256	35.742	35.904	35.456	35.351	35.154	35.952	35.588	34.347	35.909	35.703	35.129	35.686	35.727	34.816	35.598	35.004	34.043	35.192	35.018	34.798	35.21	34.125	35.239	34.635	35.028
2016-08-09 14:00:01	35.222	35.323	35.972	35.506	35.629	36.367	35.249	35.688	35.993	35.257	35.671	35.206	36.414	35.239	35.887	36.172	36.53	35.897	35.062	35.839	35.941	35.727	35.991	35.193	35.68	35.904	35.58	35.226	35.279	36.077	35.651	34.659	35.784	35.703	35.316	35.686	35.79	34.878	35.723	35.191	34.355	34.942	35.206	34.985	35.397	34.375	35.363	34.822	34.716
2016-08-09 14:30:01	35.16	35.386	35.784	35.506	35.629	36.492	35.186	35.439	36.18	35.319	35.795	35.518	36.601	35.364	35.825	36.234	36.779	35.648	35.186	35.964	36.129	35.602	35.742	35.131	35.68	35.841	35.705	35.663	35.092	36.201	35.464	34.784	35.847	35.516	35.129	35.748	35.79	35.127	35.785	35.066	34.479	34.63	34.956	34.985	34.774	34.437	35.363	34.76	34.716
2016-08-09 15:00:01	35.284	35.323	35.784	35.506	35.567	36.554	35.124	35.501	36.18	35.319	35.92	35.206	36.725	35.177	35.762	36.359	36.842	35.959	35.436	35.652	36.191	35.727	35.742	34.756	35.68	35.654	35.331	35.663	35.092	36.139	35.464	34.908	35.722	35.516	35.191	35.249	35.54	34.754	35.473	35.254	34.105	34.755	35.268	34.985	34.774	34.562	35.363	35.01	35.153
2016-08-09 15:30:01	35.347	35.386	35.784	35.319	35.567	35.993	35.062	35.688	36.18	35.257	36.045	34.956	36.725	35.364	35.887	36.234	36.966	36.209	35.623	36.089	36.066	35.914	35.555	35.068	35.43	35.592	35.269	35.725	35.341	36.077	35.401	35.096	35.66	35.579	35.067	35.249	35.602	35.314	35.598	35.503	34.667	34.942	35.33	34.985	34.649	34.437	35.612	34.386	35.09
2016-08-09 16:00:01	35.347	35.386	35.909	35.381	35.629	36.18	35.311	35.751	36.055	35.444	36.045	35.455	36.975	35.488	36.199	36.297	36.904	36.271	35.685	36.026	36.066	35.79	36.241	35.068	35.68	35.654	34.894	35.351	35.279	36.139	35.089	35.408	35.66	35.828	35.067	35.436	35.478	35.314	36.035	35.566	34.604	35.255	35.206	34.548	34.462	34.562	35.612	34.511	34.654
2016-08-09 16:30:01	35.472	35.448	36.034	35.444	35.754	36.305	35.374	35.876	36.305	35.444	36.108	35.268	37.224	35.675	36.323	35.985	36.904	36.521	35.934	36.089	36.004	35.727	36.116	35.38	35.493	35.654	35.206	35.351	36.026	35.889	35.713	35.532	35.597	35.267	34.692	35.499	35.914	35.626	35.848	35.691	34.292	35.005	35.143	34.923	34.4	34.624	35.799	34.885	35.09
2016-08-09 17:00:01	35.409	35.51	36.159	35.319	35.754	36.367	35.561	35.751	36.305	35.569	36.232	35.767	37.099	35.863	36.199	36.67	37.028	36.458	35.997	36.213	35.817	35.415	36.365	35.443	35.43	35.467	35.081	35.413	35.653	36.014	35.276	35.595	35.473	35.579	35.254	35.374	36.102	35.065	36.035	35.878	34.479	35.255	35.081	34.735	34.4	34.624	35.737	34.822	35.464
2016-08-09 17:30:01	35.472	35.573	36.159	35.506	35.817	36.429	35.623	35.626	36.118	35.506	36.357	35.892	36.725	35.863	36.261	36.484	36.779	36.271	36.122	35.964	35.817	35.478	35.805	35.755	35.306	35.53	35.206	35.476	35.715	36.077	35.776	35.657	35.473	35.205	35.067	35.686	35.914	35.065	36.035	35.691	34.417	35.442	34.894	34.86	34.836	34.687	35.239	34.947	35.153
2016-08-09 18:00:01	35.596	35.573	35.722	35.506	35.879	36.367	35.561	35.501	36.305	35.382	36.17	35.83	36.476	35.8	36.012	36.297	36.468	36.084	35.997	35.902	35.817	35.602	35.244	35.505	34.869	35.343	35.019	35.164	35.777	35.827	35.089	35.532	35.41	35.267	35.254	35.81	35.665	35.377	36.035	35.191	34.542	35.629	35.206	34.798	34.774	34.063	35.425	34.885	35.153
2016-08-09 18:30:01	35.472	35.386	35.847	35.381	35.754	36.118	35.623	35.377	36.242	35.444	36.108	35.767	36.352	35.8	35.762	36.172	36.281	36.022	35.934	35.964	35.692	35.478	34.932	35.38	35.118	35.218	35.206	35.164	35.528	35.702	35.027	35.345	35.348	35.392	35.129	35.499	35.415	35.439	35.785	35.129	34.667	35.317	34.956	34.611	34.712	33.75	35.239	34.573	35.215
2016-08-09 19:00:01	35.472	35.448	35.66	35.257	35.692	36.118	35.561	35.377	36.18	35.319	35.858	35.393	36.04	35.738	35.637	36.11	36.343	35.523	35.81	36.4	35.505	35.291	34.932	35.193	35.306	35.155	35.019	35.226	35.279	35.64	34.964	35.283	35.036	35.329	35.067	35.686	35.353	35.377	35.66	35.004	34.729	35.067	34.894	34.611	34.836	33.875	35.425	34.947	34.966
2016-08-09 19:30:01	35.409	35.448	35.66	35.257	35.255	36.055	35.561	35.252	35.993	35.319	35.483	34.956	35.853	35.551	35.263	35.798	35.844	35.398	35.56	36.026	35.255	35.103	33.81	34.694	35.43	35.031	35.144	35.226	35.341	35.702	34.964	35.158	35.036	35.142	35.379	35.686	35.291	35.065	35.473	35.004	34.355	35.005	35.206	34.798	34.899	33.938	35.363	35.01	34.966
2016-08-09 20:00:01	35.347	35.386	35.597	35.257	35.505	36.055	35.498	35.314	35.993	35.007	35.296	35.081	35.666	35.301	35.139	35.611	35.782	35.336	35.436	36.026	35.193	35.103	33.436	34.569	35.618	35.031	34.707	35.351	35.154	35.889	34.84	35.158	35.098	35.267	35.067	35.686	35.228	35.252	35.224	34.941	34.355	35.005	35.081	34.486	35.023	34	35.301	35.134	34.966
2016-08-09 20:30:01	35.409	35.448	35.722	35.194	35.629	36.118	35.561	35.439	36.118	35.319	35.546	35.268	35.666	35.551	35.201	35.424	35.72	35.336	35.311	35.777	35.193	35.041	33.748	34.195	35.68	35.405	34.894	35.289	35.341	35.889	34.964	35.033	35.036	35.08	35.067	35.81	35.353	35.377	35.348	35.004	34.355	34.818	35.33	34.735	34.587	34.063	35.301	34.76	34.966
2016-08-09 21:00:01	35.534	35.573	35.784	35.381	35.754	36.118	35.623	35.626	36.118	35.444	35.546	35.518	35.728	35.364	35.388	35.549	35.969	35.585	35.498	35.777	35.005	35.103	33.997	34.32	35.805	35.405	34.957	35.226	35.403	35.765	35.089	34.971	35.161	35.454	35.441	35.623	35.478	35.626	35.348	35.129	34.479	34.942	35.455	34.611	34.712	34.25	35.363	34.885	34.841
2016-08-09 21:30:01	35.721	35.635	35.972	35.506	35.754	36.118	35.81	35.688	36.18	35.506	35.671	35.58	35.853	35.551	35.513	35.486	35.844	35.71	35.685	35.839	35.317	35.041	34.184	34.382	35.805	35.405	34.832	35.226	35.341	35.765	34.964	34.784	35.223	35.392	35.316	35.81	35.54	35.501	35.286	34.941	34.292	35.067	35.393	34.611	35.023	34.375	34.989	35.197	34.903
2016-08-09 22:00:01	35.721	35.697	35.972	35.631	35.879	36.305	35.935	35.813	36.18	35.631	35.858	35.643	35.853	35.675	35.388	35.673	35.844	35.648	35.747	35.777	35.317	35.166	34.309	34.132	35.867	35.405	35.019	35.351	35.092	35.889	35.027	34.971	35.285	35.703	35.316	35.748	35.353	35.127	35.224	35.066	34.167	35.255	35.455	34.735	35.023	34.125	35.114	35.134	35.153
2016-08-09 22:30:01	35.721	35.697	35.909	35.693	35.941	36.18	35.935	35.876	36.118	35.694	35.858	35.767	35.978	35.8	35.513	35.736	35.47	35.71	35.747	35.715	35.38	35.228	34.434	34.195	35.742	35.467	35.081	35.351	35.403	35.952	35.152	35.033	35.161	35.329	35.379	35.748	35.415	35.439	34.974	34.941	34.417	35.255	35.455	34.673	35.21	34.187	35.052	34.947	35.028
2016-08-09 23:00:01	35.721	35.76	35.972	35.631	35.817	36.367	35.81	35.751	36.118	35.694	35.795	35.643	35.915	35.863	35.637	35.86	35.595	35.585	35.81	35.652	35.317	35.166	34.496	34.07	35.742	35.467	34.957	35.413	35.341	35.765	35.152	34.784	35.223	35.142	35.379	35.748	35.54	35.377	35.099	34.879	34.479	35.13	35.393	34.735	35.148	34.187	35.301	35.259	35.09
2016-08-09 23:30:01	35.721	35.885	35.972	35.444	35.879	36.18	35.873	35.813	36.118	35.506	35.858	35.705	35.978	35.8	35.513	35.798	35.657	35.772	35.747	35.528	35.38	35.291	34.247	34.257	35.805	35.405	35.206	35.413	35.403	35.64	35.214	34.596	35.348	35.142	35.129	35.748	35.478	35.75	35.224	35.004	34.542	34.88	35.517	34.798	35.21	34.125	35.301	35.384	34.903
2016-08-10 00:00:01	35.784	35.697	35.972	35.693	35.941	36.305	35.81	35.876	36.118	35.569	35.733	35.892	36.04	35.675	35.513	35.86	35.595	35.71	35.747	35.528	35.13	35.291	34.184	34.195	35.805	35.405	34.894	35.351	35.279	35.827	35.152	34.596	35.41	35.454	34.942	35.748	35.478	35.563	35.099	34.941	34.542	34.88	35.517	34.86	35.21	34	35.301	35.134	35.215
2016-08-10 00:30:01	35.721	35.822	35.909	35.693	35.879	36.367	35.873	35.938	36.055	35.631	35.671	35.58	36.04	35.863	35.513	35.86	35.657	35.772	35.81	35.528	35.38	35.103	34.309	34.257	35.805	35.405	35.081	35.351	35.279	35.827	34.964	34.596	35.223	35.267	35.004	35.686	35.353	35.626	35.161	35.004	34.667	34.818	35.455	34.486	35.335	33.875	35.239	34.573	35.09
2016-08-10 01:00:01	35.659	35.822	35.847	35.693	35.879	36.367	35.935	35.876	36.242	35.694	35.858	35.705	36.04	35.738	35.637	35.673	35.595	35.648	35.56	35.528	35.442	35.228	34.371	34.195	35.742	35.28	34.957	35.351	35.279	35.827	36.275	34.284	35.285	35.205	35.379	35.623	35.54	35.75	35.224	34.629	34.479	34.942	35.58	34.673	35.397	33.813	35.239	34.822	35.028
2016-08-10 01:30:01	35.596	35.76	36.034	35.693	35.817	36.242	35.873	35.751	36.118	35.506	35.671	35.705	36.04	35.613	35.575	35.673	35.782	35.71	35.56	35.528	35.442	35.041	34.745	34.07	35.805	35.093	35.081	35.413	35.279	35.453	35.152	33.972	35.285	35.267	35.254	35.748	35.478	35.75	35.161	34.941	34.479	34.88	35.58	34.673	35.335	33.688	35.301	35.259	35.215
2016-08-10 02:00:01	35.596	35.76	35.972	35.693	35.817	36.305	35.81	35.751	36.118	35.569	35.795	35.393	35.978	35.675	35.575	35.673	35.782	35.585	35.498	35.528	35.255	35.041	34.745	34.257	35.805	35.343	35.144	35.351	35.154	35.702	35.214	33.972	35.036	35.267	35.316	35.561	35.478	35.626	35.161	34.879	34.292	35.192	35.33	34.673	35.086	33.75	34.865	35.197	35.028
2016-08-10 02:30:01	35.409	35.822	35.722	35.631	35.567	36.118	35.873	35.813	35.993	35.631	35.858	35.455	35.978	35.738	35.7	35.549	35.72	35.523	35.311	35.278	35.317	35.166	34.745	34.132	35.742	35.343	35.081	35.164	35.279	35.827	35.152	33.91	35.285	35.018	35.004	35.561	35.54	35.626	35.224	34.754	34.417	35.067	35.517	34.423	35.148	33.75	34.927	35.072	35.153
2016-08-10 03:00:01	35.534	35.885	35.909	35.631	35.629	36.055	35.81	35.813	36.055	35.569	35.795	35.33	35.915	35.551	35.575	35.549	35.782	35.523	35.436	35.278	34.943	35.103	34.683	34.132	35.68	35.031	34.957	35.351	35.466	35.702	35.089	33.66	35.41	35.392	35.129	35.686	35.54	35.813	35.286	34.941	34.355	35.13	35.455	34.611	34.836	33.688	34.74	35.134	35.09
2016-08-10 03:30:01	35.472	35.822	35.847	35.631	35.754	36.055	35.81	35.813	36.055	35.631	35.671	35.455	35.915	35.613	35.637	35.549	35.844	35.46	35.56	35.278	35.317	34.854	34.87	33.945	35.555	35.467	35.206	35.289	35.403	35.889	34.964	33.411	35.285	36.202	35.129	35.561	35.665	35.626	35.161	34.879	34.667	34.755	35.33	34.486	35.21	33.626	34.74	35.072	35.153
2016-08-10 04:00:01	35.472	35.76	35.784	35.693	35.754	36.118	35.81	35.813	36.055	35.631	35.671	35.58	35.604	35.675	35.513	35.486	35.72	35.273	35.56	35.341	35.317	35.041	34.808	34.132	35.68	35.405	35.393	35.289	35.341	35.702	35.089	33.348	35.348	36.264	35.129	35.499	35.54	35.252	35.161	34.817	34.23	35.067	35.018	34.236	34.774	33.688	34.927	35.134	35.028
2016-08-10 04:30:01	35.534	35.822	35.847	35.755	35.754	36.18	35.81	35.813	35.993	35.569	35.671	35.518	35.978	35.738	35.388	35.673	35.657	35.336	35.56	35.154	35.317	35.041	34.995	34.195	35.867	35.343	35.144	35.226	35.279	35.64	35.027	32.974	35.285	35.89	35.129	35.436	35.665	35.937	35.224	34.754	34.479	35.067	35.455	34.361	34.836	33.563	35.239	34.635	35.028
2016-08-10 05:00:01	35.534	35.697	35.722	35.631	35.629	36.055	35.748	35.688	35.993	35.506	35.733	35.268	35.915	35.426	35.513	35.673	35.595	35.585	35.436	35.029	35.317	34.979	34.87	34.257	35.867	35.155	35.518	35.289	35.341	35.827	35.027	32.786	35.285	35.703	34.755	35.499	35.602	35.688	35.286	34.941	34.167	34.818	35.517	34.548	35.397	33.376	35.176	35.01	35.028
2016-08-10 05:30:01	35.534	35.697	35.722	35.568	35.692	36.118	35.873	35.564	35.993	35.506	35.671	35.393	35.915	35.177	35.7	35.673	35.47	35.46	35.311	35.091	35.255	35.041	34.995	34.382	35.805	35.155	35.331	35.102	35.466	35.702	35.027	32.724	35.285	35.392	35.254	35.623	35.54	35.875	35.224	34.941	34.105	34.942	35.517	34.298	34.899	33.438	35.239	35.01	35.09
2016-08-10 06:00:01	35.534	35.635	35.535	35.568	35.505	35.93	35.686	35.626	35.806	35.569	35.608	34.831	35.853	35.364	35.45	35.486	35.595	35.336	35.186	35.278	35.442	35.103	34.745	34.257	35.805	35.28	35.456	35.226	36.089	35.765	35.089	32.662	34.911	35.205	35.129	35.561	35.54	35.75	35.161	34.754	34.292	34.568	35.455	34.174	35.148	33.376	35.363	35.197	34.841
2016-08-10 06:30:01	35.596	35.51	35.784	35.444	35.567	36.055	35.81	35.626	35.993	35.569	35.733	35.206	35.915	35.364	35.45	35.424	35.346	35.336	35.186	35.091	35.442	34.542	34.87	34.07	35.805	35.218	35.456	35.289	35.466	35.328	34.777	32.662	35.161	35.267	35.067	35.561	35.602	35.688	35.286	34.817	33.918	34.755	35.33	34.236	35.148	33.438	35.176	35.01	34.716
2016-08-10 07:00:01	35.472	35.573	35.784	35.631	35.505	35.993	35.623	35.751	35.993	35.506	35.671	34.581	35.853	35.052	35.45	35.05	35.47	35.149	35.311	35.029	35.193	34.667	34.995	34.07	35.618	35.093	35.518	35.289	34.905	35.702	35.027	32.412	35.161	35.08	34.692	35.748	35.415	35.439	35.286	34.692	34.167	35.005	35.517	34.423	35.086	33.189	34.865	34.885	34.966
2016-08-10 07:30:01	35.347	35.635	35.847	35.631	35.442	35.993	35.561	35.813	36.118	35.506	35.671	34.831	35.915	35.301	35.575	35.486	35.47	35.273	35.311	35.278	35.193	34.854	34.745	34.007	35.68	35.031	35.393	35.289	35.216	35.64	35.214	32.412	35.223	35.142	34.755	35.499	35.54	35.377	35.286	34.629	33.668	34.568	35.455	34.049	34.712	32.876	35.114	35.01	34.966
2016-08-10 08:00:01	35.596	35.635	35.722	35.631	35.629	36.18	35.81	35.938	36.055	35.569	35.858	34.956	36.414	35.364	35.513	35.05	35.283	34.837	35.311	35.465	34.631	34.355	34.621	33.945	35.618	35.405	35.269	35.351	35.216	35.578	34.964	32.1	35.161	34.955	34.942	35.374	35.54	35.563	35.099	34.379	33.356	34.256	35.268	34.361	34.525	33.064	35.052	34.947	34.716
2016-08-10 08:30:01	35.659	35.76	35.909	35.88	35.941	36.18	35.935	36	36.242	35.756	35.92	35.33	36.04	35.551	35.575	35.86	35.096	34.899	35.373	35.465	35.005	34.854	34.621	33.758	35.306	35.28	35.206	35.289	35.029	36.014	35.027	31.788	35.098	35.142	34.942	35.436	35.602	35.563	35.224	34.255	33.543	34.318	35.33	34.236	34.774	32.939	34.616	34.386	34.841
2016-08-10 09:00:01	35.409	35.76	35.972	35.88	35.754	36.305	35.81	36.125	36.492	35.818	35.795	35.767	36.227	35.613	35.7	35.424	35.408	35.585	35.498	35.652	35.13	34.979	34.496	33.571	35.555	34.968	34.894	35.289	34.905	35.702	35.027	31.663	34.911	34.768	34.942	35.499	35.478	35.75	35.286	34.317	33.543	34.38	35.393	33.862	34.961	32.939	34.802	34.261	34.529
2016-08-10 09:30:01	35.534	35.697	35.535	36.067	35.941	36.305	35.873	36.187	36.43	35.818	35.671	35.892	36.165	35.488	35.825	35.424	35.595	35.336	35.685	35.902	35.255	34.916	34.309	33.571	35.618	34.968	35.081	34.914	35.279	35.453	35.027	31.475	34.973	34.831	34.942	35.436	35.228	35.377	35.099	34.13	33.668	34.568	35.455	34.423	34.712	33.251	34.989	34.635	34.716
2016-08-10 10:00:01	35.534	35.76	35.784	36.067	35.941	36.242	35.81	36.125	36.242	35.756	35.733	36.267	35.915	35.488	36.012	35.611	35.533	35.585	35.747	35.902	35.317	34.916	34.496	33.508	35.742	35.093	34.957	34.852	35.279	35.702	35.027	31.663	34.973	35.018	34.879	35.436	35.228	35.688	35.099	34.192	33.73	34.38	35.081	34.298	35.272	33.376	35.114	34.947	35.153
2016-08-10 10:30:01	35.472	35.573	35.972	35.631	35.941	36.118	35.561	35.938	36.18	35.756	35.795	35.767	36.04	35.738	36.386	35.424	35.782	35.46	35.81	36.026	34.818	35.166	34.434	33.633	35.618	35.405	35.019	35.601	35.341	35.328	34.84	31.663	34.911	35.018	34.879	35.436	35.291	35.314	35.161	33.88	33.543	34.693	34.956	34.361	35.459	33.438	35.301	34.822	35.277
2016-08-10 11:00:01	35.409	35.573	36.034	35.568	35.879	36.18	35.81	35.876	36.305	35.694	36.045	35.767	35.853	36.05	36.323	35.549	35.969	35.585	35.747	35.902	35.255	35.54	34.745	33.758	35.68	35.467	35.456	35.538	35.466	35.391	34.964	31.663	34.849	35.142	34.692	35.436	35.415	34.941	35.099	34.192	33.793	35.005	35.33	34.423	35.397	33.563	35.239	34.573	35.34
2016-08-10 11:30:01	35.596	35.573	36.034	35.755	35.754	36.055	35.686	35.876	36.242	35.631	35.795	36.142	35.853	35.8	36.386	35.486	35.595	35.648	35.872	35.964	35.193	35.602	34.87	34.007	35.742	35.53	35.206	35.788	35.59	35.328	35.027	32.1	34.724	35.329	34.505	35.748	35.54	35.314	35.224	34.067	33.606	35.005	35.268	34.298	35.522	33.563	35.55	34.635	35.09
2016-08-10 12:00:01	35.472	35.573	35.909	35.693	35.879	36.18	35.686	35.813	36.242	35.569	35.671	36.142	35.978	35.488	36.199	35.424	35.844	35.585	35.81	36.026	35.505	35.602	35.244	34.694	35.805	35.093	35.768	35.788	35.466	35.266	35.214	32.724	34.662	35.142	34.755	35.686	35.602	35.501	35.286	34.255	33.73	34.755	35.33	34.673	35.459	33.688	35.176	34.947	35.215
2016-08-10 12:30:01	35.659	35.51	36.034	35.693	35.879	35.993	35.686	35.813	36.367	35.506	35.795	36.142	35.978	35.675	36.012	35.611	36.218	35.648	35.56	36.026	35.505	35.852	35.368	34.756	35.93	35.654	35.518	35.912	35.59	35.391	35.339	32.911	35.223	35.516	34.942	35.436	35.54	35.501	35.286	34.567	33.418	35.567	35.143	34.673	35.397	33.75	35.363	34.885	35.215
2016-08-10 13:00:01	35.472	35.448	36.221	35.693	35.879	36.18	35.436	35.813	36.367	35.382	35.546	35.518	36.165	35.738	36.012	35.611	36.904	35.835	35.373	36.089	35.567	35.478	35.805	35.068	35.493	35.841	35.518	35.725	35.216	35.827	35.339	33.411	35.285	35.454	35.254	35.623	35.291	35.626	35.348	34.567	33.418	35.317	35.33	34.486	35.148	33.501	35.488	35.072	34.966
2016-08-10 13:30:01	35.472	35.448	36.283	35.631	35.817	36.055	35.436	35.688	36.367	35.382	35.546	35.33	35.978	35.738	36.074	35.798	37.028	35.71	35.498	36.026	35.692	35.914	36.116	35.006	35.742	35.717	35.58	35.725	35.154	35.64	35.401	33.66	35.597	35.329	35.379	35.623	35.291	35.19	35.411	34.567	33.606	35.379	35.143	34.548	35.023	33.938	35.176	34.885	34.529
2016-08-10 14:00:01	35.596	35.51	36.221	35.631	35.817	36.18	35.436	35.751	36.43	35.444	35.733	35.081	36.227	35.738	36.199	35.985	36.655	35.772	35.498	35.964	36.004	35.415	36.178	35.131	35.555	35.717	35.456	35.601	35.528	35.64	35.588	34.097	35.784	35.516	35.191	35.436	35.54	34.567	35.536	34.504	33.855	35.504	34.644	34.611	35.148	33.75	35.114	34.885	34.716
2016-08-10 14:30:01	35.347	35.51	36.159	35.631	35.754	36.18	35.374	35.876	36.305	35.382	35.858	34.769	36.539	35.738	36.261	35.923	36.842	35.959	35.685	35.964	35.941	35.79	36.241	34.944	35.43	35.592	35.518	35.85	35.528	35.515	35.651	34.409	35.66	35.329	35.379	35.374	35.478	35.003	35.66	35.066	33.98	35.504	35.143	34.735	35.086	34.063	35.737	34.947	34.654
2016-08-10 15:00:01	35.347	35.51	36.221	35.755	35.629	36.242	35.623	35.876	36.242	35.506	35.733	35.081	36.601	35.863	36.074	36.172	36.966	36.022	35.623	36.089	36.004	35.852	36.116	35.131	35.555	35.405	35.393	35.601	35.154	35.64	35.713	34.721	35.66	35.329	35.503	35.436	35.478	35.127	35.785	34.692	34.167	35.255	35.268	34.735	35.148	34.125	35.675	34.885	34.591
2016-08-10 15:30:01	35.472	35.573	36.034	35.693	35.442	36.18	35.623	35.876	36.367	35.569	35.858	35.081	36.725	35.925	36.074	36.11	37.215	36.209	35.872	36.151	36.004	35.852	35.555	34.881	35.68	35.717	35.269	35.538	35.092	35.266	35.588	35.158	35.473	35.267	34.879	35.436	35.602	35.065	35.785	35.254	33.793	35.379	35.33	34.673	35.086	34.312	35.55	34.885	34.467
2016-08-10 16:00:01	35.409	35.51	36.096	35.693	35.505	35.743	35.686	35.813	36.242	35.506	35.983	35.081	36.975	35.675	36.136	36.047	37.215	36.209	35.81	36.276	36.191	35.415	35.431	34.507	35.618	35.53	35.393	35.351	35.341	35.702	35.526	35.408	35.535	35.018	35.129	35.249	35.415	35.127	35.848	35.379	34.043	35.817	35.081	34.735	34.899	34.187	35.862	34.947	34.778
2016-08-10 16:30:01	35.347	35.51	35.784	35.631	35.505	36.055	35.436	35.751	36.18	35.569	35.733	35.393	36.663	35.925	36.261	36.234	36.842	35.959	35.747	36.525	36.066	35.602	36.116	34.507	35.493	35.53	35.019	35.788	35.279	35.827	35.401	35.72	35.41	34.831	35.441	35.125	35.291	35.19	35.91	35.254	34.479	35.879	35.143	34.673	34.836	34.437	36.048	34.947	34.841
2016-08-10 17:00:01	35.222	35.448	35.784	35.568	35.629	36.055	35.623	35.688	36.18	35.569	35.546	35.518	36.601	35.863	36.323	36.234	36.842	36.209	35.747	36.587	36.066	35.353	36.677	34.007	35.68	35.155	35.768	35.476	35.154	35.64	35.339	35.844	35.161	34.768	35.129	35.374	35.291	34.941	35.785	35.254	34.417	35.817	35.268	34.611	35.21	34.562	35.862	35.134	35.09
2016-08-10 17:30:01	35.284	35.51	35.722	35.568	35.505	35.93	35.561	35.688	36.43	35.569	35.795	35.393	36.476	35.675	36.635	36.297	36.655	35.897	35.623	36.712	35.817	35.727	35.742	34.507	35.555	35.218	35.643	35.413	35.029	35.765	35.214	35.532	35.223	35.267	35.316	35.436	35.415	34.941	35.66	35.628	34.355	35.567	35.455	34.735	35.023	34.562	35.612	35.072	35.09
2016-08-10 18:00:01	35.472	35.448	35.972	35.631	35.442	35.93	35.623	35.751	36.43	35.631	35.733	35.33	36.289	35.613	36.76	36.172	36.468	35.772	35.747	36.4	35.941	35.79	35.867	34.507	35.555	35.343	35.393	35.413	34.718	35.578	35.214	35.47	34.973	35.08	35.129	35.499	35.103	34.878	35.785	34.754	34.729	35.567	34.956	34.673	35.023	34.125	35.612	35.259	34.716
2016-08-10 18:30:01	35.409	35.386	35.597	35.381	35.505	35.93	35.498	35.813	36.367	35.631	35.608	35.892	36.165	36.174	36.511	36.297	36.343	35.897	35.623	36.276	35.692	35.54	34.932	34.382	35.056	35.093	35.518	35.289	35.154	35.266	35.089	35.22	34.724	35.142	35.254	35.561	35.166	35.19	35.785	35.254	34.791	35.067	35.081	34.361	34.899	34.125	35.488	35.197	34.841
2016-08-10 19:00:01	35.534	35.386	35.847	35.257	35.442	35.993	35.498	35.688	36.367	35.506	35.546	35.705	35.978	35.551	36.074	36.11	35.907	35.648	35.685	36.026	35.505	35.353	34.309	33.82	35.243	35.28	35.393	35.102	35.029	35.453	34.777	35.033	34.911	35.018	35.067	35.561	35.228	34.816	35.473	35.191	34.23	35.192	35.393	34.548	34.712	34.25	35.363	35.322	34.654
2016-08-10 19:30:01	35.409	35.386	35.784	35.257	35.505	35.619	35.311	35.564	36.18	35.444	35.795	34.956	35.728	35.675	35.513	35.798	36.094	35.523	35.685	35.839	35.442	35.291	33.374	33.945	35.368	35.155	34.894	35.039	35.154	35.266	34.715	34.784	34.973	35.142	35.129	35.374	35.228	34.816	35.348	34.817	33.918	35.317	35.268	34.486	34.961	34.187	35.301	35.01	34.529
2016-08-10 20:00:01	35.347	35.323	35.597	35.381	35.38	35.182	35.374	35.377	36.18	35.257	35.546	34.956	35.728	35.738	35.762	35.361	36.094	35.336	35.436	35.652	35.317	35.228	33.312	33.883	35.618	35.28	35.144	35.102	35.279	35.204	34.964	34.784	34.849	35.018	35.129	35.499	35.291	35.439	35.224	34.629	34.043	35.005	35.268	34.423	34.961	33.938	35.301	34.76	34.841
2016-08-10 20:30:01	35.409	35.386	35.348	35.194	35.38	35.619	35.374	35.314	35.931	35.319	35.608	35.268	35.791	35.613	35.326	35.299	35.969	35.46	35.373	35.839	35.193	35.166	33.873	34.132	35.867	35.28	35.269	35.226	34.905	35.079	34.652	34.784	34.474	35.267	35.254	35.436	35.353	35.377	35.161	34.692	33.918	35.067	35.455	34.236	34.587	34.187	35.363	34.76	34.841
2016-08-10 21:00:01	35.284	35.386	35.66	35.257	35.442	35.619	35.311	35.439	36.118	35.382	35.671	35.58	35.853	35.426	35.575	35.237	36.094	35.46	35.498	35.715	35.317	35.166	33.997	34.07	35.867	35.405	35.269	35.351	35.341	35.765	34.964	34.721	34.973	35.454	35.441	35.436	35.415	35.252	35.224	34.879	34.292	35.379	35.517	34.611	35.21	34.25	35.363	35.01	35.028
2016-08-10 21:30:01	35.472	35.386	35.535	35.319	35.442	35.681	35.374	35.564	36.055	35.257	35.733	35.393	35.853	35.177	35.326	35.174	36.094	35.523	35.373	35.59	35.442	35.166	34.06	34.132	35.742	35.405	35.331	35.289	35.403	35.64	35.027	34.596	35.036	35.329	35.379	35.374	35.041	35.688	35.161	34.754	34.23	35.442	35.58	34.673	35.335	34.25	35.052	35.259	34.903
2016-08-10 22:00:01	35.347	35.386	35.66	35.319	35.442	35.556	35.186	35.626	35.993	35.382	35.733	35.268	35.853	35.364	35.139	35.237	35.969	35.523	35.56	35.278	35.505	35.228	34.122	34.257	35.992	35.467	35.518	35.351	35.341	35.64	35.027	34.472	34.973	35.329	35.254	35.436	35.103	35.688	35.099	34.879	34.542	35.379	35.517	34.548	35.148	34.25	35.239	35.446	34.716
2016-08-10 22:30:01	35.347	35.386	35.722	35.257	35.442	35.556	35.311	35.688	35.993	35.319	35.733	35.643	35.853	35.364	35.201	35.361	35.907	35.523	35.436	35.403	35.505	35.166	34.06	33.945	35.805	35.467	35.331	35.289	35.403	35.702	35.089	34.409	35.036	35.205	35.316	35.312	35.415	35.252	35.099	34.941	34.23	35.067	35.393	34.611	35.148	34.125	35.239	35.259	35.028
2016-08-10 23:00:01	35.472	35.386	35.535	35.257	35.505	35.681	35.249	35.626	35.993	35.132	35.733	35.643	35.791	35.301	35.326	35.361	35.969	35.46	35.498	35.216	35.505	35.166	34.122	34.007	35.867	35.53	35.393	35.351	35.092	35.64	35.214	34.534	35.161	35.454	35.129	35.249	35.353	35.314	35.099	34.879	34.292	35.005	35.517	34.611	35.397	34.187	34.989	35.322	35.09
2016-08-10 23:30:01	35.472	35.386	35.597	35.319	35.567	35.619	35.374	35.626	36.055	35.195	35.671	35.518	35.853	35.488	35.326	35.486	35.907	35.46	35.498	35.216	35.442	35.228	34.184	34.195	35.493	35.405	35.331	35.413	35.403	35.204	35.214	34.097	35.036	35.205	35.191	35.312	35.353	35.501	35.099	34.941	34.417	34.942	35.517	34.548	35.21	34.125	34.74	34.947	35.09
2016-08-11 00:00:01	35.284	35.448	35.722	35.381	35.567	35.681	35.374	35.626	36.118	35.257	35.733	35.58	35.791	35.364	35.388	35.486	35.907	35.46	35.498	35.216	35.505	35.228	33.748	33.945	35.493	35.218	35.393	35.351	35.403	35.64	35.214	34.097	35.098	35.454	35.067	35.249	35.353	35.377	35.099	34.817	34.292	34.942	35.393	34.049	35.335	34.063	35.114	35.259	35.09
2016-08-11 00:30:01	35.409	35.386	35.722	35.444	35.629	35.868	35.436	35.626	36.055	35.444	35.733	35.518	35.853	35.364	35.263	35.424	35.969	35.336	35.498	35.278	35.255	35.228	33.81	33.883	35.368	35.155	35.269	35.351	35.403	35.328	35.214	34.097	34.849	34.893	35.067	35.436	35.353	35.75	35.099	34.754	33.793	35.192	35.455	34.548	35.335	33.938	34.989	35.134	35.153
2016-08-11 01:00:01	35.472	35.51	35.597	35.506	35.629	35.868	35.623	35.688	36.055	35.319	35.795	35.643	35.791	35.239	35.388	35.237	35.782	35.46	35.498	35.154	35.442	35.103	34.371	33.945	35.742	35.467	35.144	35.351	35.403	35.453	35.276	33.785	35.161	35.018	35.316	35.436	35.103	35.688	35.099	34.754	34.167	35.192	35.393	34.611	35.21	33.875	35.052	35.322	35.028
2016-08-11 01:30:01	35.409	35.573	35.535	35.568	35.567	35.806	35.498	35.688	36.055	35.382	35.795	35.393	35.853	35.426	35.326	35.361	35.657	35.46	35.498	35.216	35.13	35.228	34.122	33.883	35.867	35.343	35.081	35.289	35.216	35.765	35.089	33.972	35.098	35.329	35.191	35.561	35.291	35.563	35.161	34.941	34.292	34.88	35.517	34.298	35.397	33.875	34.927	35.134	35.09
2016-08-11 02:00:01	35.347	35.51	35.784	35.506	35.505	35.93	35.498	35.626	35.993	35.444	35.858	35.33	35.915	35.551	35.263	35.299	35.657	35.398	35.436	35.154	35.567	35.228	34.434	33.633	35.992	35.155	35.269	35.289	35.029	35.515	35.027	33.66	35.036	35.579	35.316	35.436	35.166	35.688	35.161	34.754	34.167	35.192	35.393	34.548	35.335	33.813	34.989	34.822	35.09
2016-08-11 02:30:01	35.347	35.448	35.722	35.381	35.505	35.868	35.561	35.626	35.993	35.319	35.795	35.393	35.853	35.488	35.201	35.486	35.72	35.273	35.373	35.091	35.38	35.228	34.558	33.758	35.68	35.405	35.393	35.351	35.341	35.453	34.902	33.598	35.036	35.703	35.316	35.374	35.291	35.688	35.161	34.941	34.167	34.88	35.393	34.548	35.148	33.75	34.678	35.072	35.215
2016-08-11 03:00:01	35.409	35.448	35.722	35.381	35.505	35.743	35.498	35.626	35.868	35.319	35.608	35.268	35.853	35.426	35.388	35.424	35.72	35.398	35.311	34.967	35.692	35.041	34.621	33.695	35.742	35.467	35.331	35.351	35.403	35.328	35.027	33.411	34.973	35.953	35.191	35.062	35.415	35.626	35.099	34.692	34.23	35.067	35.517	34.423	35.148	33.688	34.865	35.259	35.09
2016-08-11 03:30:01	35.409	35.386	35.473	35.506	35.505	35.806	35.561	35.688	35.993	35.257	35.671	35.206	35.791	35.364	35.388	35.299	35.72	35.336	35.373	35.091	35.567	35.228	34.683	33.883	35.742	35.53	35.269	35.351	35.403	35.391	35.152	33.286	35.098	35.516	35.254	35.436	35.353	35.688	35.036	34.879	34.23	35.067	35.455	34.486	35.023	33.563	34.927	35.072	34.903
2016-08-11 04:00:01	35.409	35.386	35.66	35.506	35.505	35.806	35.436	35.688	35.993	35.382	35.733	35.455	35.666	35.301	35.45	35.486	35.844	35.211	35.311	35.154	35.505	35.228	34.621	33.883	35.867	35.28	35.081	35.351	35.154	35.328	35.214	33.161	34.973	35.579	34.942	35.561	35.415	35.563	35.161	34.629	34.292	35.192	35.143	34.049	35.148	33.501	34.927	35.134	35.028
2016-08-11 04:30:01	35.472	35.386	35.597	35.444	35.442	35.806	35.374	35.688	35.868	35.319	35.733	35.58	35.728	35.364	35.513	35.549	35.844	35.273	35.373	35.091	35.567	35.228	34.683	34.007	35.68	35.53	35.269	35.289	35.403	35.391	35.089	33.223	35.098	35.516	35.129	35.623	35.353	35.439	35.161	35.004	33.73	35.13	35.33	34.174	35.272	33.563	34.802	34.947	34.903
2016-08-11 05:00:01	35.409	35.448	35.722	35.444	35.442	35.743	35.436	35.688	35.868	35.319	35.858	35.33	35.853	35.426	35.513	35.424	35.72	35.149	35.373	35.091	35.567	35.166	34.683	33.883	35.68	35.53	35.331	35.351	35.403	35.578	34.964	33.099	35.161	35.392	35.316	35.561	35.353	35.377	35.161	34.817	33.918	34.942	35.393	34.423	35.335	33.438	34.927	35.134	35.09
2016-08-11 05:30:01	35.409	35.448	35.722	35.444	35.38	35.806	35.498	35.688	35.931	35.195	35.795	35.018	35.853	35.239	35.575	35.486	35.907	35.086	35.249	34.967	35.629	34.854	34.683	34.007	35.555	35.343	35.269	35.351	35.403	35.391	35.027	32.974	35.098	35.329	35.254	35.81	35.478	35.252	35.099	34.692	34.167	34.942	35.455	34.361	35.148	33.376	34.927	35.134	34.966
2016-08-11 06:00:01	35.409	35.51	35.722	35.381	35.442	35.806	35.436	35.626	35.743	35.257	35.733	35.206	35.604	35.364	35.575	35.424	35.782	35.149	35.373	35.154	35.255	35.291	34.621	33.883	35.243	35.218	35.081	35.351	35.341	35.64	35.152	32.911	35.036	35.516	35.191	35.686	35.353	35.563	35.099	34.879	33.855	35.067	35.517	34.174	35.21	33.376	34.989	35.072	34.966
2016-08-11 06:30:01	35.409	35.323	35.597	35.568	35.317	35.743	35.561	35.626	35.931	35.257	35.671	34.706	35.728	35.239	35.575	35.112	35.346	35.024	35.311	35.091	35.505	34.979	34.496	34.007	35.493	35.218	35.331	35.413	35.403	35.578	34.777	32.662	35.161	35.142	35.254	35.686	35.54	35.252	35.161	34.754	33.98	34.63	35.455	34.174	35.023	33.251	34.989	35.072	34.966
2016-08-11 07:00:01	35.409	35.323	35.535	35.319	35.38	35.681	35.498	35.688	35.931	35.257	35.608	34.082	35.666	34.865	35.513	35.237	35.533	34.899	35.311	35.029	35.255	35.166	34.434	33.945	35.742	35.28	35.019	35.413	35.341	35.515	34.964	32.662	35.036	35.08	34.879	35.623	35.353	35.314	35.036	34.442	33.793	34.755	35.517	34.049	35.21	32.752	34.927	34.76	35.028
2016-08-11 07:30:01	35.472	35.386	35.722	35.381	35.442	35.556	35.374	35.626	35.931	35.382	35.671	34.332	35.728	35.239	35.575	35.112	35.346	35.024	35.373	35.029	35.317	34.854	33.997	33.945	35.618	35.467	35.331	35.351	34.905	35.328	35.027	32.724	35.036	35.703	35.191	35.623	35.353	35.314	35.099	34.629	33.481	34.63	35.455	33.674	34.774	32.752	34.865	35.01	34.591
2016-08-11 08:00:01	35.534	35.448	35.66	35.693	35.505	35.806	35.623	35.688	35.806	35.444	35.858	34.831	35.666	35.052	35.513	35.174	35.47	35.149	35.249	35.403	35.317	34.979	33.935	34.132	35.742	35.343	35.206	35.413	35.216	35.515	35.152	32.474	35.036	35.329	35.067	35.686	35.291	35.127	35.161	34.317	33.606	34.443	35.143	33.924	34.961	33.064	34.74	34.698	34.903
2016-08-11 08:30:01	35.659	35.51	35.784	35.755	35.442	35.93	35.686	35.688	36.055	35.694	35.795	35.518	35.728	35.675	35.762	35.486	35.533	35.149	35.623	35.777	35.38	34.979	33.873	34.007	35.805	35.343	35.393	35.351	35.341	35.204	34.964	32.412	35.036	35.703	34.568	35.686	35.353	34.816	35.099	34.379	33.294	34.443	35.018	34.049	34.587	33.126	34.616	34.76	35.028
2016-08-11 09:00:01	35.659	35.51	35.66	35.506	35.567	36.055	35.561	35.751	36.242	35.756	35.858	35.83	35.853	35.364	36.012	35.673	35.533	35.211	36.059	35.839	35.255	35.041	34.247	34.007	35.867	35.592	35.331	35.289	34.905	34.892	34.902	32.599	34.911	35.329	34.63	35.623	35.103	35.003	35.099	34.192	33.418	34.38	35.33	34.111	34.525	33.251	34.802	34.511	35.028
2016-08-11 09:30:01	35.784	35.448	35.909	35.568	35.567	35.743	35.623	35.626	36.18	35.631	35.92	36.267	36.165	35.738	36.323	35.798	35.657	35.336	35.872	35.902	35.317	34.979	34.06	34.007	35.618	35.405	35.144	35.413	35.154	35.141	35.027	32.662	34.599	36.015	34.692	35.436	35.166	34.754	34.849	34.13	33.356	34.443	35.206	34.049	35.272	33.126	34.74	34.698	34.841
2016-08-11 10:00:01	35.659	35.323	35.847	35.506	35.692	35.993	35.686	35.626	35.993	35.631	35.92	36.017	35.978	35.738	36.635	35.86	35.969	35.523	36.122	36.089	35.317	35.228	34.06	33.945	35.43	35.405	35.269	35.226	35.216	35.266	34.777	32.786	34.849	36.949	35.067	35.623	35.353	35.19	35.036	33.817	33.73	34.755	34.831	34.174	35.023	33.563	34.989	34.947	35.153
2016-08-11 10:30:01	35.659	35.323	35.909	35.693	35.692	35.993	35.686	35.626	36.118	35.506	35.795	36.017	36.04	35.987	36.698	36.11	36.156	35.585	36.184	36.026	35.38	35.353	34.558	34.382	35.68	35.592	35.456	35.476	35.216	35.017	35.089	33.099	34.599	36.264	34.817	35.561	35.353	35.003	35.099	34.317	33.668	34.443	35.206	34.361	35.023	33.501	35.301	34.511	35.028
2016-08-11 11:00:01	35.659	35.323	36.159	35.693	35.817	36.055	35.498	35.626	36.18	35.506	35.858	36.267	35.915	35.863	36.76	36.047	36.405	35.648	36.122	35.964	35.317	35.041	34.309	34.632	35.43	35.592	35.58	35.601	35.029	35.141	35.214	33.348	35.036	36.14	35.067	35.374	35.54	34.816	35.286	34.317	33.98	34.63	35.206	34.361	34.836	33.626	35.363	34.76	35.215
2016-08-11 11:30:01	35.659	35.386	35.722	35.693	36.004	35.868	35.686	35.688	36.118	35.444	35.795	36.454	35.915	35.925	36.885	36.047	36.53	35.585	36.122	36.089	35.317	35.54	35.119	35.193	35.368	35.779	35.705	35.663	35.279	35.266	35.276	33.66	35.161	35.828	35.191	35.436	35.478	35.127	35.411	34.567	33.855	34.942	35.393	34.361	35.272	33.626	35.176	34.822	34.966
2016-08-11 12:00:01	35.784	35.51	35.972	35.631	36.004	36.118	35.81	35.751	36.18	35.506	35.858	36.017	36.04	35.738	36.573	35.798	36.405	35.336	36.059	36.151	35.317	35.602	35.306	35.256	35.43	35.779	35.83	35.725	35.403	34.829	35.214	33.848	35.348	35.703	35.316	35.249	35.665	35.19	35.536	34.629	33.668	34.755	35.143	34.423	34.774	33.813	35.239	34.635	35.153
2016-08-11 12:30:01	35.846	35.51	36.221	35.693	36.004	36.118	35.748	35.876	36.242	35.506	35.858	36.017	36.102	35.987	36.573	35.923	36.405	35.46	36.122	36.026	35.505	35.54	35.618	35.318	35.68	35.654	35.955	35.476	34.967	35.391	35.588	34.347	35.098	35.89	35.254	34.938	35.665	34.816	35.286	35.004	33.294	34.318	35.081	34.548	34.961	33.75	35.301	34.573	34.966
2016-08-11 13:00:01	35.784	35.51	36.221	35.568	35.879	36.055	35.748	35.938	36.305	35.506	35.795	36.142	35.791	35.8	36.698	35.86	36.468	35.523	35.997	36.026	35.567	35.478	35.68	35.193	35.68	35.717	36.017	35.601	35.092	35.017	35.464	34.659	35.597	35.828	35.379	35.062	35.415	34.816	35.598	35.066	34.043	35.005	34.894	34.548	34.961	33.938	35.425	34.822	35.028
2016-08-11 13:30:01	35.846	35.51	36.283	35.568	35.941	36.118	35.81	35.938	36.554	35.569	35.92	36.142	36.165	36.237	36.635	35.923	36.405	35.772	35.997	36.089	35.692	35.415	36.054	34.881	35.618	35.654	35.705	35.663	35.154	35.391	35.526	34.971	35.535	35.828	35.379	35.249	35.291	34.629	35.536	35.066	34.043	35.067	35.143	34.298	35.148	34	35.239	34.822	35.028
2016-08-11 14:00:01	35.784	35.51	36.346	35.568	35.754	36.305	35.81	35.938	36.492	35.631	35.92	36.079	36.352	36.112	36.511	35.985	36.468	35.71	36.059	36.089	35.817	35.478	36.552	34.944	35.68	35.592	35.58	35.476	35.279	35.204	35.588	35.283	35.473	35.89	35.441	34.751	35.041	34.629	35.598	35.066	34.292	35.317	34.894	34.111	34.899	34.187	35.239	34.947	34.966
2016-08-11 14:30:01	35.784	35.573	36.346	35.755	35.629	36.242	35.686	35.938	36.242	35.569	35.92	36.079	36.476	36.299	36.448	36.047	36.592	36.022	36.059	36.213	35.567	35.602	36.178	34.819	35.555	35.592	35.206	35.413	35.279	35.515	35.464	35.158	35.473	35.579	35.503	34.875	35.228	34.941	35.598	34.879	34.23	35.067	34.769	34.548	34.836	34.312	35.675	35.072	35.028
2016-08-11 15:00:01	35.721	35.635	36.408	35.755	35.692	36.367	35.935	35.938	36.554	35.631	35.983	35.83	36.601	36.299	36.635	36.172	36.655	36.147	36.059	36.213	35.629	35.415	36.116	35.006	35.742	35.592	35.144	35.102	35.154	35.515	35.214	35.158	35.348	35.766	35.316	34.813	35.103	35.003	35.66	35.191	33.918	35.255	35.143	34.673	35.086	34.437	35.675	34.698	34.778
2016-08-11 15:30:01	35.784	35.635	36.346	35.693	35.629	36.305	35.748	36	36.679	35.818	36.17	35.705	36.601	36.112	36.448	36.11	36.592	36.147	35.872	36.213	35.941	35.415	35.68	34.756	35.742	35.53	35.269	35.413	35.341	35.453	35.276	35.22	35.348	35.516	35.254	35.187	35.478	34.068	35.66	35.191	34.292	35.317	35.018	34.423	34.899	34.25	35.55	34.822	35.028
2016-08-11 16:00:01	35.846	35.635	36.283	35.818	35.505	35.993	36.122	35.938	36.741	35.943	36.108	35.955	36.539	36.361	36.635	36.172	36.592	36.583	36.059	36.089	35.941	35.415	35.368	34.819	35.618	35.53	35.269	35.538	35.029	35.578	35.276	35.096	35.285	35.579	35.316	34.501	35.353	34.691	35.66	35.004	34.167	35.442	35.018	34.611	34.961	34.624	35.425	34.698	35.09
2016-08-11 16:30:01	35.908	35.697	36.408	35.818	35.692	36.305	35.997	36	36.804	35.881	36.108	35.892	36.663	36.548	36.448	36.11	36.592	36.646	36.059	36.4	35.817	35.478	36.054	34.881	35.555	35.343	35.269	35.413	35.092	35.391	35.152	35.22	35.285	35.392	35.316	34.688	35.415	35.813	35.66	35.129	34.043	35.13	35.143	34.611	34.649	34.499	35.986	34.573	35.153
2016-08-11 17:00:01	35.908	35.635	36.159	35.818	35.879	36.118	36.122	36.125	36.866	36.005	35.983	35.892	36.663	36.548	36.511	36.11	36.779	36.646	35.997	36.463	35.567	35.415	35.867	34.694	35.368	35.28	35.393	35.413	35.341	35.578	35.339	35.345	35.161	35.703	35.129	34.751	35.103	35.813	35.785	35.441	34.292	35.504	35.268	34.111	35.21	34.936	35.363	34.947	35.402
2016-08-11 17:30:01	35.846	35.573	36.221	35.755	35.941	36.18	35.997	36.125	36.679	36.005	35.983	35.955	36.476	36.361	36.448	36.234	36.717	36.334	36.059	36.4	35.692	35.353	35.182	34.569	35.306	35.155	35.331	35.538	35.341	35.453	35.401	35.096	35.161	35.579	35.254	35.249	35.166	35.439	35.91	35.441	34.417	34.818	35.206	34.798	35.21	34.811	35.239	34.885	35.589
2016-08-11 18:00:01	36.033	35.573	36.346	35.693	35.879	36.118	35.997	36.063	36.804	35.818	36.045	35.518	36.539	36.174	36.386	36.608	36.53	36.022	35.997	36.338	35.754	35.291	34.932	34.507	35.243	35.28	34.894	35.413	35.403	35.515	35.276	34.784	34.849	35.579	35.129	35.125	35.103	35.003	35.848	35.316	34.23	35.192	35.206	34.611	35.086	34.749	35.176	34.76	35.153
2016-08-11 18:30:01	35.971	35.573	36.283	35.693	35.879	36.18	35.935	36	36.679	35.881	36.045	35.206	36.289	36.299	36.074	36.546	36.405	36.022	35.934	36.026	35.505	35.041	34.87	34.632	35.181	35.093	34.769	35.289	35.466	35.64	35.214	34.784	34.973	35.953	35.129	35.062	34.854	34.629	35.598	35.066	34.292	35.192	35.081	34.798	34.712	34.624	35.301	34.822	35.09
2016-08-11 19:00:01	35.971	35.51	36.221	35.693	35.754	36.18	35.81	35.938	36.43	35.756	35.671	34.956	36.165	36.174	35.949	36.484	36.53	36.022	35.872	35.839	35.567	35.103	34.745	34.632	34.994	35.343	34.894	35.289	35.341	35.515	35.027	34.534	34.911	35.516	34.879	35.374	35.166	35.003	35.348	34.879	34.417	34.568	34.769	34.673	34.899	34.375	35.301	34.822	35.09
2016-08-11 19:30:01	35.784	35.448	35.972	35.631	35.567	36.055	35.623	35.813	36.367	35.756	35.546	34.769	35.978	36.112	35.825	36.11	36.094	35.648	35.747	35.839	35.317	35.041	34.496	34.444	35.555	35.28	34.832	35.102	35.279	35.453	35.027	34.284	34.724	35.579	34.817	35.374	35.041	34.878	35.161	34.317	34.23	35.13	35.018	34.673	34.836	34.437	35.301	34.448	34.654
2016-08-11 20:00:01	35.596	35.261	35.847	35.257	35.317	35.868	35.623	35.751	36.18	35.569	35.483	34.145	35.915	35.738	35.513	35.611	35.907	35.211	35.498	35.839	35.193	34.667	34.184	34.195	35.555	35.28	34.894	35.102	35.279	35.391	35.027	34.222	34.537	35.516	34.755	35.062	35.166	34.941	34.974	34.442	34.417	34.942	35.143	34.486	34.712	34.312	34.865	34.323	34.903
2016-08-11 20:30:01	35.472	35.261	35.784	35.319	35.255	35.743	35.561	35.626	36.055	35.444	35.546	34.894	35.604	35.613	35.575	35.361	35.907	35.211	35.436	35.715	34.88	35.041	34.184	34.132	35.742	35.343	35.081	35.351	35.341	35.266	35.089	34.097	34.786	35.579	35.004	35.374	35.353	34.504	34.974	34.504	34.355	34.818	35.206	34.236	34.899	34.437	35.052	34.885	34.966
2016-08-11 21:00:01	35.472	35.261	35.66	35.194	35.255	35.619	35.498	35.626	35.931	35.319	35.671	35.393	35.728	35.551	35.575	35.174	36.031	35.273	35.373	35.59	35.193	35.228	34.122	34.195	35.68	35.405	35.269	35.413	35.216	35.515	34.964	34.16	34.849	35.454	35.129	35.249	35.415	34.567	34.974	34.567	34.23	35.192	35.206	34.611	34.649	34.437	35.176	34.885	35.028
2016-08-11 21:30:01	35.347	35.261	35.473	35.132	35.068	35.431	35.436	35.501	35.806	35.257	35.608	35.143	35.791	35.551	35.326	35.299	36.031	35.211	35.373	35.465	35.317	35.103	34.122	34.257	35.43	35.467	35.081	35.476	35.341	35.328	35.089	34.097	34.849	35.703	35.254	35.436	35.291	35.127	34.912	34.754	34.417	34.942	35.455	34.548	34.961	34.499	35.114	35.134	35.153
2016-08-11 22:00:01	35.284	35.198	35.597	35.07	35.068	35.431	35.249	35.252	35.743	35.257	35.546	35.018	35.791	35.426	35.326	35.361	35.969	35.086	35.373	35.341	35.317	35.103	34.122	34.132	35.867	35.53	35.019	35.413	35.403	35.391	35.089	34.097	34.849	35.516	35.129	35.623	35.353	35.314	34.912	34.817	34.479	35.005	35.517	34.174	35.086	34.437	35.176	35.134	35.028
2016-08-11 22:30:01	35.347	35.136	35.535	34.945	35.068	35.494	35.124	35.377	35.868	35.195	35.608	35.018	35.791	34.927	35.263	35.985	35.969	35.086	35.311	35.341	35.255	35.228	34.184	34.007	35.867	35.53	35.144	35.351	35.341	35.017	34.902	33.848	34.849	35.454	35.316	35.436	35.291	34.754	34.974	34.879	33.918	35.067	35.58	34.611	35.148	34.375	35.052	35.197	35.09
2016-08-11 23:00:01	35.222	35.198	35.535	35.132	35.13	35.431	34.999	35.501	35.743	35.07	35.671	34.706	35.853	35.301	35.326	35.486	35.969	35.086	35.311	35.216	35.317	35.103	34.184	33.883	35.805	35.592	35.144	35.351	35.341	35.515	34.902	33.723	34.973	35.392	35.379	35.561	35.353	35.003	34.974	34.754	34.417	34.755	35.455	34.735	35.086	34.25	35.176	35.197	35.09
2016-08-11 23:30:01	35.16	35.261	35.41	35.132	35.193	35.431	35.124	35.564	35.681	35.195	35.671	35.018	35.853	35.301	35.263	35.361	35.844	35.086	35.311	35.216	35.193	35.291	34.184	33.633	35.805	35.53	35.144	35.226	35.341	35.079	35.027	33.598	34.973	35.205	35.254	34.938	35.291	35.003	35.036	34.754	34.23	35.13	35.517	34.611	34.899	34.187	34.927	35.134	35.215
2016-08-12 00:00:01	35.222	35.261	35.473	35.07	35.13	35.494	35.124	35.626	35.743	35.132	35.546	34.831	35.728	35.301	35.326	35.424	35.782	35.149	35.249	35.216	35.38	35.291	34.247	33.571	35.618	35.53	35.206	35.413	35.154	35.515	34.964	33.598	35.036	35.08	35.316	35.499	35.353	35.003	35.036	34.754	34.417	35.005	35.455	34.735	34.836	34.063	34.927	35.259	35.153
2016-08-12 00:30:01	35.284	35.323	35.473	35.194	35.193	35.369	35.062	35.564	35.806	35.257	35.546	34.519	35.853	35.301	35.388	35.424	35.782	35.086	35.311	35.216	35.255	35.166	34.309	33.695	35.992	35.343	35.081	35.351	35.341	35.453	34.902	33.473	34.973	35.142	35.254	35.249	35.478	35.377	34.974	34.629	34.043	34.88	35.393	34.548	34.961	34.125	35.176	35.259	35.215
2016-08-12 01:00:01	35.409	35.386	35.597	35.194	35.13	35.494	35.249	35.439	35.868	35.132	35.733	34.894	35.853	34.803	35.45	35.424	35.72	35.149	35.311	35.216	35.317	35.041	34.184	33.695	35.867	35.53	35.331	35.289	35.279	35.453	35.027	33.286	35.036	35.329	35.067	35.499	35.478	35.252	34.787	34.692	34.417	35.067	35.455	34.673	34.899	34	35.176	35.259	35.215
2016-08-12 01:30:01	35.284	35.386	35.597	35.257	35.317	35.556	35.311	35.564	35.931	35.195	35.483	35.393	35.915	35.177	35.45	35.237	35.533	35.024	35.311	35.216	35.255	35.228	34.122	33.508	35.93	35.467	35.144	35.351	35.341	35.515	34.84	33.348	34.973	35.267	35.254	34.938	35.478	34.816	34.912	34.692	34.479	34.942	35.081	34.611	35.148	33.875	35.052	34.947	35.09
2016-08-12 02:00:01	35.347	35.386	35.597	35.132	35.317	35.244	35.186	35.626	35.806	35.257	35.671	35.143	35.915	35.114	35.388	35.361	35.657	35.086	35.311	35.154	35.317	34.854	34.184	33.383	35.618	35.405	35.269	35.289	35.403	35.391	34.902	33.348	34.973	35.08	35.254	35.249	35.415	35.314	34.912	34.754	34.417	35.13	35.33	34.548	35.086	33.875	34.865	34.947	35.153
2016-08-12 02:30:01	35.222	35.386	35.66	35.194	35.317	35.494	35.249	35.564	35.868	35.257	35.733	35.018	35.915	35.364	35.388	35.361	35.72	35.149	35.373	35.216	35.38	35.041	34.247	33.196	35.43	34.968	35.081	35.351	35.216	35.578	34.902	32.974	34.973	34.706	35.316	35.249	35.478	34.691	34.912	34.692	34.292	34.693	35.455	34.423	34.899	33.813	34.678	35.01	35.153
2016-08-12 03:00:01	35.222	35.386	35.722	35.257	35.255	35.494	35.124	35.688	35.868	35.07	35.608	34.956	35.915	35.364	35.388	35.299	35.782	35.211	35.311	35.091	35.255	35.103	34.309	33.196	35.805	35.53	35.144	35.351	35.154	35.453	35.027	33.099	34.973	35.142	35.254	35.748	35.353	35.377	34.974	34.629	34.417	34.942	35.455	34.548	35.086	33.75	34.491	35.01	35.215
2016-08-12 03:30:01	35.284	35.448	35.722	35.194	35.442	35.556	35.124	35.626	35.806	35.195	35.608	35.143	35.915	35.239	35.45	35.424	35.782	34.961	35.186	35.278	35.193	35.228	34.309	32.946	35.93	35.343	35.144	35.413	35.279	35.515	34.84	33.036	35.036	35.267	35.129	35.499	35.415	35.377	34.974	34.629	34.23	34.755	35.517	34.548	35.21	33.813	34.865	34.822	35.153
2016-08-12 04:00:01	35.284	35.386	35.597	35.319	35.442	35.619	35.311	35.626	35.868	34.883	35.733	35.268	35.791	35.052	35.326	35.424	35.657	35.086	35.373	35.278	35.255	35.041	34.371	32.822	35.805	35.218	35.081	35.351	35.279	35.266	34.84	32.662	35.036	35.08	35.316	35.623	35.415	35.127	35.036	34.567	34.355	35.005	35.517	34.486	35.148	33.75	34.802	35.072	35.153
2016-08-12 04:30:01	35.222	35.448	35.597	35.381	35.442	35.556	35.436	35.626	35.931	35.319	35.733	35.018	35.978	35.052	35.45	35.361	35.782	35.024	35.436	35.216	35.317	34.854	34.371	32.322	35.805	35.53	35.206	35.351	35.279	35.391	34.964	32.599	35.098	35.142	35.129	35.561	35.228	35.127	35.099	34.504	34.417	34.942	35.58	34.298	34.649	33.563	34.74	35.072	35.215
2016-08-12 05:00:01	35.284	35.448	35.597	35.319	35.505	35.619	35.498	35.564	35.931	35.257	35.733	35.33	36.04	35.301	35.201	35.424	35.72	35.336	35.373	35.154	35.255	34.729	34.247	32.322	35.618	35.53	35.144	35.351	35.341	35.328	34.902	32.474	35.098	35.579	35.191	35.125	35.54	35.127	35.099	34.379	34.417	34.818	35.517	34.298	34.899	33.563	34.74	35.072	34.778
2016-08-12 05:30:01	35.284	35.448	35.535	35.257	35.442	35.556	35.311	35.564	35.868	35.195	35.795	34.956	35.666	35.364	35.388	35.299	35.595	35.211	35.311	34.717	34.943	34.854	34.434	32.697	35.867	35.53	35.206	35.226	34.967	35.578	34.964	32.474	34.973	35.142	35.191	35.374	35.353	35.626	35.036	34.504	34.23	34.63	35.393	34.298	35.148	33.688	34.865	34.698	35.028
2016-08-12 06:00:01	35.347	35.448	35.597	35.132	35.255	35.556	35.436	35.564	35.931	35.195	35.733	34.706	35.915	35.301	35.201	35.299	35.221	35.273	35.186	35.029	35.193	35.103	34.06	32.572	35.805	35.53	35.144	35.289	35.341	35.453	34.902	32.412	35.098	35.205	35.191	35.748	35.478	35.501	35.099	34.504	33.98	34.755	35.455	34.361	35.21	33.438	34.74	35.01	35.215
2016-08-12 06:30:01	35.284	35.386	35.535	35.194	35.255	35.431	35.311	35.564	35.868	35.195	35.671	34.394	35.666	35.052	35.326	34.738	34.909	35.086	35.249	34.967	35.13	34.979	34.122	32.822	35.618	35.343	35.081	35.351	35.279	35.266	34.902	32.474	35.161	35.08	35.191	35.623	35.415	35.501	35.099	34.192	34.23	34.318	35.33	34.361	35.023	33.438	34.553	34.947	35.153
2016-08-12 07:00:01	35.284	35.261	35.535	35.194	35.068	35.431	35.498	35.439	35.743	35.132	35.608	34.269	35.541	34.803	35.139	34.738	35.159	35.086	35.249	34.904	35.068	34.791	33.935	33.134	35.43	35.343	34.894	35.289	35.029	35.328	34.964	32.599	34.849	34.768	35.129	35.125	35.602	34.629	35.161	34.192	34.043	34.443	35.455	33.862	35.086	33.501	34.553	34.822	34.903
2016-08-12 07:30:01	35.284	35.323	35.535	35.132	35.255	35.494	35.498	35.564	35.868	35.257	35.608	34.706	35.604	35.114	35.201	34.987	35.346	35.086	35.186	34.842	35.13	34.916	34.371	33.321	35.368	35.343	35.206	35.039	34.718	35.391	34.902	32.724	35.036	35.018	35.129	35.312	35.478	35.127	35.099	34.255	33.543	34.193	35.143	33.862	34.525	33.626	34.678	34.885	35.028
2016-08-12 08:00:01	35.347	35.386	35.473	35.257	35.255	35.619	35.311	35.626	35.993	35.444	35.733	34.894	35.666	35.426	35.45	35.361	35.533	35.086	35.373	35.216	35.193	34.292	34.184	33.009	35.306	35.218	35.206	35.164	34.905	35.017	34.84	32.662	34.849	34.831	35.004	35.81	35.415	35.003	35.099	34.005	33.793	34.256	35.018	33.862	34.525	33.626	34.74	34.885	34.778
2016-08-12 08:30:01	35.596	35.51	35.41	35.568	35.38	35.556	35.498	35.751	36.18	35.631	35.858	34.644	35.915	35.488	35.513	35.486	35.595	35.149	35.56	35.341	35.068	34.791	34.06	33.258	35.118	35.467	35.331	34.914	34.967	35.141	34.964	32.287	34.786	34.955	34.879	35.81	35.665	35.065	34.974	34.13	33.793	34.131	35.143	34.111	33.902	33.813	34.802	34.573	34.903
2016-08-12 09:00:01	35.784	35.573	35.909	35.693	35.505	35.743	35.748	35.813	36.242	35.818	35.92	35.767	35.915	35.364	35.637	35.736	35.408	35.336	35.747	35.652	35.255	35.041	34.496	33.134	35.493	35.343	35.019	35.413	35.403	35.204	34.902	32.35	34.35	34.519	34.692	35.686	35.727	34.629	34.912	33.88	33.793	34.193	35.143	34.111	34.774	34	34.865	34.698	34.966
2016-08-12 09:30:01	35.846	35.448	36.034	35.755	35.692	35.806	35.81	35.751	36.305	35.818	35.858	36.267	35.666	35.364	36.448	35.237	35.47	35.46	35.934	35.902	35.255	35.166	34.932	33.446	35.306	35.654	35.144	35.538	35.528	34.892	34.59	32.412	34.662	34.706	35.004	35.436	35.602	35.003	34.912	33.88	34.043	34.443	35.33	34.236	34.712	34.125	34.989	34.386	35.402
2016-08-12 10:00:01	35.846	35.51	35.909	35.444	35.754	35.993	35.623	35.938	36.242	35.694	35.795	36.454	36.102	35.177	36.822	35.424	35.844	35.46	35.997	36.089	35.38	35.103	35.057	33.758	35.243	35.654	35.456	35.725	35.59	35.017	34.964	32.724	34.786	34.644	35.004	35.499	35.727	35.127	35.099	33.817	33.73	34.318	35.143	34.361	34.836	34.25	34.74	35.01	35.402
2016-08-12 10:30:01	35.846	35.51	35.847	35.568	35.754	35.806	35.498	36	36.055	35.694	35.983	35.767	35.978	35.675	36.698	35.923	36.156	35.523	36.246	36.089	35.442	35.103	35.244	34.632	35.493	35.717	35.456	35.663	35.403	34.829	35.089	32.974	34.724	34.955	35.129	35.499	35.727	35.377	35.161	34.255	33.793	34.63	34.831	34.361	35.023	34.312	35.114	34.635	35.34
2016-08-12 11:00:01	35.908	35.51	36.096	35.818	35.879	35.868	35.436	36	36.18	35.569	35.795	36.142	35.541	35.863	36.511	35.923	36.343	35.648	36.059	36.026	35.567	35.415	35.555	35.068	35.618	35.654	35.643	35.601	35.528	34.829	34.777	33.535	35.098	34.644	35.191	35.748	35.727	35.003	35.286	34.692	34.105	34.63	35.206	34.361	35.148	34.312	35.363	34.947	35.09
2016-08-12 11:30:01	35.908	35.386	36.096	35.693	35.941	36.055	35.686	35.938	36.18	35.631	35.795	35.58	35.728	35.987	36.323	35.798	36.031	35.398	35.934	35.902	35.505	35.415	35.805	35.63	35.742	35.654	35.768	35.85	35.029	35.328	35.214	33.972	35.41	34.706	35.379	35.436	35.353	35.127	35.411	34.754	33.918	34.505	35.393	34.423	35.023	34.437	35.425	35.072	35.09
2016-08-12 12:00:01	35.846	35.386	36.096	35.693	35.941	35.993	35.873	35.938	36.18	35.569	35.733	35.455	35.915	36.112	36.136	35.736	36.031	35.46	35.81	35.777	35.629	35.54	36.054	35.63	35.742	35.779	35.705	35.912	35.341	35.266	35.526	34.347	35.473	35.454	35.566	35.499	35.852	35.252	35.66	34.692	33.668	35.005	35.393	34.049	34.899	34.499	35.363	34.323	35.215
2016-08-12 12:30:01	35.846	35.386	36.221	35.631	35.754	36.055	35.81	35.938	36.242	35.569	35.795	34.956	35.791	35.863	36.012	35.798	36.281	35.523	35.747	35.839	35.567	35.54	36.054	35.505	35.742	35.841	35.705	35.538	35.466	35.141	35.588	34.721	35.66	34.831	35.379	35.623	35.602	35.065	35.723	34.941	34.105	35.192	35.206	34.548	35.023	34.749	35.363	35.01	35.028
2016-08-12 13:00:01	35.846	35.323	36.034	35.631	35.879	36.118	35.997	35.876	36.367	35.569	35.733	34.956	36.04	36.112	35.949	35.736	35.907	35.336	35.747	35.964	35.567	35.602	36.116	35.318	35.68	35.717	35.768	35.601	35.279	35.453	35.651	34.971	35.722	35.329	35.379	35.748	35.79	34.816	35.848	34.941	33.918	35.005	35.33	34.361	34.4	34.749	35.425	35.01	35.028
2016-08-12 13:30:01	35.846	35.323	36.283	35.755	35.754	36.18	35.935	35.751	36.305	35.631	35.92	35.206	36.227	35.925	36.012	35.736	36.53	35.585	35.56	35.839	35.754	35.602	36.054	35.318	35.742	35.405	35.393	35.663	35.216	35.204	35.651	35.345	35.66	35.205	35.254	35.187	35.228	34.691	35.848	35.191	34.292	35.255	35.393	34.611	34.961	34.811	35.488	34.76	35.028
2016-08-12 14:00:01	35.784	35.323	36.346	35.693	35.629	36.18	35.873	35.876	36.305	35.694	35.858	35.143	36.352	35.738	36.074	35.985	36.468	35.772	35.81	35.839	35.879	35.415	36.241	35.318	35.493	35.53	35.518	35.601	35.466	35.391	35.401	35.47	35.535	35.516	35.441	35.374	34.979	35.19	35.91	35.191	34.23	35.192	35.081	34.611	35.086	34.874	35.425	35.01	34.903
2016-08-12 14:30:01	35.784	35.323	36.47	35.693	35.38	36.18	35.935	35.813	36.367	35.756	35.733	35.206	36.289	35.987	36.199	36.11	36.405	35.772	35.872	36.089	35.817	35.665	36.303	35.131	35.992	35.717	35.518	35.538	35.279	35.266	35.339	35.408	35.535	35.516	35.254	35.312	35.353	35.19	35.91	34.754	34.542	34.88	35.33	34.611	34.899	35.061	35.612	34.947	34.716
2016-08-12 15:00:01	35.784	35.323	36.408	35.693	35.38	36.242	35.997	35.876	36.492	35.756	35.733	35.206	36.352	36.05	36.323	36.047	36.592	35.959	35.81	36.026	36.004	35.602	36.241	35.131	36.179	35.53	35.269	35.413	35.466	35.328	35.089	35.283	35.473	35.142	35.379	35.125	35.665	34.629	35.972	35.316	34.292	35.067	35.393	34.673	34.899	35.186	35.737	34.885	34.903
2016-08-12 15:30:01	35.784	35.386	36.159	35.818	35.505	36.305	35.81	35.876	36.492	35.756	36.108	34.644	36.476	36.112	36.323	36.11	36.468	35.835	35.498	36.213	36.066	35.415	36.303	35.38	35.68	35.53	35.331	35.663	35.59	35.578	35.214	35.345	35.473	34.581	35.379	35.187	35.415	34.629	35.972	35.379	34.542	35.13	35.143	34.673	34.712	35.124	35.612	35.01	35.215
2016-08-12 16:00:01	35.659	35.323	35.909	35.755	35.505	36.118	35.748	35.876	36.679	35.943	35.92	35.143	36.788	35.863	36.012	35.86	36.468	36.209	35.747	36.213	36.254	35.727	36.241	35.443	35.306	35.467	35.269	35.725	35.216	35.64	35.214	35.283	35.41	35.205	35.69	35.062	35.478	34.504	35.91	36.128	34.043	35.504	34.956	34.611	34.774	35.186	35.737	34.511	34.903
2016-08-12 16:30:01	35.721	35.386	36.159	35.693	35.629	36.242	35.873	35.876	36.617	35.881	35.92	35.33	36.725	36.112	36.074	35.798	36.53	36.334	35.747	36.089	36.378	35.665	36.241	35.568	35.243	35.592	36.142	36.162	35.59	35.391	35.089	35.283	35.41	35.08	35.503	35.561	35.478	34.878	35.91	36.065	34.479	35.629	34.582	34.611	35.023	34.999	36.048	34.76	35.028
2016-08-12 17:00:01	35.721	35.323	36.221	35.693	35.629	36.055	35.997	35.938	36.804	36.005	35.795	35.33	36.539	36.237	36.199	35.86	36.53	36.209	35.81	36.026	37.002	35.602	36.365	35.068	35.181	35.966	35.83	35.601	35.839	35.328	35.152	35.532	35.285	35.205	35.379	35.561	35.353	35.19	35.848	35.941	34.667	35.192	34.769	34.673	35.086	35.311	36.048	35.072	35.153
2016-08-12 17:30:01	35.784	35.448	36.159	35.693	35.754	36.055	35.997	35.938	36.804	36.068	35.795	35.268	36.414	36.174	36.012	35.611	36.343	35.959	35.747	36.151	36.566	35.54	36.739	35.942	34.869	35.53	35.768	35.538	35.403	35.64	35.027	35.408	35.348	35.579	35.316	35.623	35.353	34.816	35.473	35.816	34.791	35.379	35.206	34.735	34.836	35.56	35.612	35.134	35.028
2016-08-12 18:00:01	35.784	35.448	36.096	35.693	35.879	35.993	35.748	35.813	36.492	36.068	35.92	35.455	36.539	36.174	36.012	35.985	36.405	36.084	35.685	36.213	36.129	35.415	36.427	35.755	35.306	35.218	35.518	35.538	35.653	35.453	34.964	35.158	35.223	35.392	35.316	35	35.478	34.567	35.473	35.691	34.292	35.192	35.206	34.486	34.525	35.186	35.55	35.134	35.028
2016-08-12 18:30:01	35.846	35.386	36.346	35.381	35.817	35.93	35.748	35.626	36.43	35.943	35.795	35.455	36.165	35.987	36.323	35.923	36.156	36.084	35.685	35.839	35.879	35.353	35.119	35.068	35.243	35.405	35.331	35.351	35.59	35.515	34.964	34.971	34.973	35.454	35.254	35.187	34.854	34.442	35.099	35.316	34.791	34.755	35.081	34.298	34.774	35.061	35.239	34.448	35.028
2016-08-12 19:00:01	35.846	35.323	36.283	35.568	35.754	35.868	35.873	35.564	36.305	35.818	35.733	36.204	36.102	35.675	36.199	35.985	35.907	35.897	35.56	35.839	35.567	35.228	34.434	34.819	35.43	35.343	35.144	35.912	35.466	35.515	34.777	34.784	34.911	35.392	35.067	35.499	35.166	34.691	34.787	34.754	34.854	34.88	34.894	34.049	34.338	34.936	35.301	34.635	35.028
2016-08-12 19:30:01	35.721	35.261	36.034	35.381	35.629	35.743	35.748	35.626	36.242	35.694	35.608	35.455	35.853	35.426	35.7	35.86	35.657	36.022	35.498	35.715	35.567	35.103	33.436	34.569	35.43	35.343	35.019	36.286	35.466	35.017	34.777	34.534	34.474	35.267	35.004	35.374	35.166	34.754	34.724	34.941	34.604	35.067	34.956	33.986	34.587	34.562	34.989	35.01	34.903
2016-08-12 20:00:01	35.659	35.198	35.784	35.319	35.38	35.619	35.561	35.439	35.993	35.506	35.608	35.143	35.604	35.613	35.513	35.549	35.657	35.336	35.373	35.528	35.505	35.103	33.748	34.444	35.43	35.467	34.957	35.912	35.216	35.266	34.902	34.097	34.786	35.329	34.942	35.312	35.291	34.878	34.662	34.567	34.355	35.067	34.894	34.361	34.649	34.562	34.989	34.136	34.841
2016-08-12 20:30:01	35.472	35.136	35.784	35.132	35.13	35.556	35.498	35.377	35.868	35.257	35.483	35.143	35.666	35.426	35.575	35.174	35.408	35.46	35.311	35.278	35.317	35.166	33.623	34.444	35.68	35.592	35.019	35.663	35.154	35.578	34.964	34.409	34.786	35.454	35.129	35.436	35.602	34.691	34.662	34.629	34.043	35.067	35.081	34.423	34.836	34.499	35.052	34.822	34.903
2016-08-12 21:00:01	35.347	35.136	35.597	35.132	35.193	35.494	35.498	35.314	35.806	35.07	35.671	35.268	35.728	35.052	35.7	34.987	35.782	35.398	35.373	35.59	35.317	35.291	33.623	34.507	35.618	35.654	35.144	35.476	35.279	35.515	34.84	34.222	34.973	35.454	35.129	35.748	35.602	35.19	34.912	34.567	34.292	34.88	35.268	34.548	34.899	34.624	34.927	34.635	34.966
2016-08-12 21:30:01	35.222	35.198	35.473	35.132	35.068	35.431	35.374	35.439	35.806	35.132	35.483	35.081	35.728	35.364	35.7	35.05	35.782	35.273	35.436	35.59	35.38	35.228	33.623	34.507	35.805	35.467	35.144	35.538	35.403	35.515	35.027	34.284	34.911	35.205	35.191	35.748	35.103	35.314	34.787	34.817	34.23	35.067	35.33	34.548	35.148	34.499	34.865	34.76	35.028
2016-08-12 22:00:01	35.222	35.198	35.473	35.132	35.005	35.307	35.249	35.439	35.806	35.257	35.483	35.33	35.728	35.301	35.637	34.987	35.844	35.211	35.436	35.59	35.38	35.291	33.748	34.257	35.867	35.343	35.206	35.601	35.403	35.515	34.84	34.222	34.973	35.329	35.191	35.374	35.291	35.501	34.787	34.754	34.542	35.192	35.268	34.423	34.961	34.375	34.989	35.197	35.028
2016-08-12 22:30:01	35.16	35.136	35.722	35.132	35.068	35.307	35.249	35.377	35.743	35.195	35.483	35.268	35.791	35.052	35.7	35.05	35.844	35.149	35.498	35.59	35.38	35.291	33.748	34.195	35.43	35.654	35.144	35.476	35.341	35.453	35.027	34.16	34.973	35.329	35.254	35.561	35.602	35.501	34.787	34.692	34.667	35.192	35.33	34.298	35.148	34.375	35.114	35.259	34.591
2016-08-12 23:00:01	35.097	35.198	35.784	35.007	35.068	35.369	35.124	35.314	35.681	35.132	35.608	35.018	35.791	35.177	35.513	35.174	35.782	35.336	35.498	35.341	35.317	35.291	33.686	34.257	35.805	35.654	35.206	35.476	35.403	35.266	34.964	34.035	34.973	35.267	35.316	35.436	35.228	35.127	34.662	34.629	34.791	34.88	35.455	34.611	34.899	34.375	34.802	35.197	35.09
2016-08-12 23:30:01	35.097	35.198	35.784	34.945	35.005	35.307	34.999	35.377	35.619	35.132	35.671	35.018	35.666	35.114	35.45	35.05	35.907	35.211	35.56	35.465	35.317	35.228	33.748	34.132	35.68	35.654	35.206	35.351	35.466	35.391	35.152	33.91	35.036	35.267	35.254	35.374	35.291	34.878	34.849	34.692	34.417	34.88	35.393	34.611	35.023	34.187	35.052	35.197	35.028
2016-08-13 00:00:01	35.097	35.198	35.66	35.07	35.068	35.369	35.124	35.377	35.619	35.07	35.795	35.33	35.666	35.177	35.575	35.237	35.844	35.149	35.498	35.528	35.505	35.291	34.06	34.257	35.618	35.53	35.206	35.413	35.279	35.453	35.089	33.91	35.098	35.329	35.129	35.686	35.478	35.501	34.787	34.817	34.667	34.818	35.143	34.548	34.525	34.187	34.927	35.01	35.09
2016-08-13 00:30:01	35.097	35.136	35.597	35.132	35.13	35.369	35.186	35.377	35.556	35.195	35.671	34.956	35.791	35.364	35.637	35.112	35.844	35.211	35.373	35.403	35.38	35.228	34.06	34.07	35.867	35.717	35.331	35.351	35.403	35.578	35.089	33.848	35.098	35.329	35.004	35.623	35.415	35.377	34.912	34.817	34.479	34.942	35.33	34.673	34.961	34.125	34.865	34.822	35.153
2016-08-13 01:00:01	35.097	35.261	35.597	35.194	34.943	35.307	35.186	35.377	35.556	35.195	35.733	34.956	35.728	35.177	35.637	35.05	35.844	35.273	35.436	35.465	35.255	35.228	34.06	33.883	35.43	35.717	35.144	35.351	35.341	35.391	35.027	33.535	35.098	35.267	35.254	35.561	35.353	35.252	34.787	34.817	34.604	34.63	35.393	34.611	35.21	33.938	34.802	35.384	35.09
2016-08-13 01:30:01	35.097	35.261	35.847	35.132	35.13	35.369	35.186	35.439	35.619	35.195	35.608	35.33	35.791	34.865	35.45	35.174	35.533	35.211	35.56	35.528	35.38	35.166	34.122	33.945	35.867	35.405	35.019	35.289	35.279	35.391	35.152	33.348	35.098	35.267	35.379	35.312	35.353	35.127	34.912	34.692	34.23	34.942	35.393	34.423	34.899	34	34.989	35.322	35.153
2016-08-13 02:00:01	35.035	35.261	35.784	35.132	35.13	35.431	35.249	35.377	35.619	35.132	35.671	34.956	35.666	35.239	35.388	35.174	35.533	35.273	35.436	35.403	35.255	35.228	34.247	34.07	35.68	35.467	35.019	35.351	35.341	35.266	34.964	33.348	34.786	35.205	35.129	35.312	35.291	35.19	34.912	34.754	34.604	34.505	35.33	34.548	35.21	34	34.927	35.197	34.966
2016-08-13 02:30:01	35.035	35.261	35.722	35.194	35.13	35.431	35.186	35.127	35.743	35.195	35.671	35.206	35.853	34.99	35.513	35.237	35.72	35.273	35.498	35.465	35.442	35.228	34.184	33.945	35.867	35.592	35.456	35.289	35.279	35.391	35.152	33.223	35.223	35.329	35.004	35.561	35.353	35.003	34.912	34.379	34.542	34.88	35.393	34.486	34.774	34	34.74	35.134	35.153
2016-08-13 03:00:01	34.972	35.261	35.535	35.07	35.068	35.182	35.249	35.377	35.681	35.07	35.795	35.143	35.853	34.865	35.575	35.237	35.657	35.336	35.436	35.403	35.38	35.166	34.184	33.758	35.867	35.405	35.081	35.289	34.967	35.266	35.027	32.974	35.036	35.142	35.129	35.623	35.353	35.377	34.849	34.629	34.604	34.693	35.393	34.423	34.836	34.063	34.74	34.635	35.153
2016-08-13 03:30:01	35.035	35.51	35.597	35.007	35.255	35.369	35.249	35.439	35.619	35.195	35.795	34.644	35.853	35.177	35.513	35.112	35.782	35.336	35.436	35.278	35.38	35.166	34.309	33.633	35.68	35.654	35.144	35.351	35.216	35.391	35.027	33.223	35.098	35.329	35.191	35.125	35.291	35.003	34.912	34.754	34.292	34.818	35.206	34.548	35.335	34	34.74	35.197	35.09
2016-08-13 04:00:01	35.16	35.448	35.535	35.132	35.317	35.494	35.311	35.501	35.681	35.07	35.608	34.894	35.915	35.114	35.388	35.112	35.782	35.273	35.373	35.341	35.317	35.228	34.247	33.633	35.93	35.654	35.144	35.289	35.279	35.391	35.152	32.911	35.161	35.329	35.379	35.312	35.103	35.377	34.849	34.692	34.479	34.693	35.33	34.486	35.023	34	34.74	34.947	35.153
2016-08-13 04:30:01	35.16	35.448	35.784	35.194	35.317	35.556	35.374	35.564	35.681	35.132	35.546	35.018	35.791	35.301	35.575	35.174	35.533	35.273	35.436	35.341	35.442	35.166	34.122	33.321	35.742	35.654	35.144	35.289	35.279	35.328	35.152	33.161	34.973	35.454	35.254	35.312	35.353	35.377	34.849	34.567	34.479	34.88	35.393	34.423	35.397	33.938	34.802	35.01	35.153
2016-08-13 05:00:01	35.222	35.448	35.784	35.257	35.38	35.556	35.436	35.564	35.743	35.195	35.795	35.018	35.853	35.052	35.637	35.112	35.595	35.211	35.436	35.465	35.505	35.041	34.434	33.508	35.805	35.654	35.269	35.289	35.279	35.266	35.027	32.724	35.098	35.516	35.254	35.249	35.478	35.252	34.787	34.629	34.667	35.005	35.206	34.174	34.899	33.875	34.242	34.698	35.153
2016-08-13 05:30:01	35.284	35.386	35.784	35.257	35.38	35.619	35.561	35.564	35.743	35.195	35.608	35.268	35.791	35.426	35.575	35.05	35.657	35.273	35.373	35.465	35.567	35.228	34.496	33.571	35.742	35.717	35.269	35.039	35.216	35.266	34.964	32.599	35.098	35.329	35.379	35.374	35.415	34.941	34.849	34.754	34.355	34.755	35.33	34.236	35.023	33.938	34.616	35.197	35.215
2016-08-13 06:00:01	35.284	35.448	35.972	35.194	35.255	35.619	35.436	35.501	35.743	35.195	35.795	34.519	35.666	35.114	35.388	35.174	35.595	35.149	35.249	35.341	35.505	35.103	34.434	33.695	35.742	35.654	35.144	35.289	35.403	35.204	35.027	32.474	34.973	35.329	35.254	35.187	35.166	35.439	34.912	34.567	34.479	34.755	35.455	34.174	34.899	33.75	34.74	35.197	34.903
2016-08-13 06:30:01	35.222	35.323	35.909	35.257	35.193	35.494	35.436	35.501	35.681	35.132	35.608	33.957	35.541	34.803	35.388	34.925	34.972	35.149	35.249	35.154	35.567	34.791	34.496	33.82	35.68	35.53	35.019	35.226	35.279	35.328	34.59	32.474	35.036	35.329	35.254	34.751	34.791	35.127	34.912	34.442	34.292	34.63	35.268	34.236	34.525	33.688	34.74	34.947	34.966
2016-08-13 07:00:01	35.222	35.323	35.597	35.132	35.255	35.431	35.498	35.501	35.681	35.195	35.421	33.708	35.354	35.114	35.388	34.863	35.283	34.961	35.186	35.216	35.005	34.916	34.496	33.695	35.555	35.592	35.206	35.351	35.279	35.204	34.84	32.412	34.849	35.018	35.254	35.249	35.228	34.754	34.6	34.255	34.043	34.443	35.206	33.986	34.587	33.75	34.429	34.76	34.467
2016-08-13 07:30:01	35.409	35.386	35.784	35.194	35.13	35.556	35.311	35.501	35.681	35.257	35.795	34.769	35.354	34.74	35.326	35.05	35.346	35.024	35.373	35.278	35.38	34.667	34.558	33.508	35.368	35.467	35.019	35.289	35.092	34.954	34.902	32.537	34.973	34.768	35.067	34.938	34.729	34.816	34.974	34.13	34.167	34.318	35.081	33.986	34.587	33.75	34.553	34.698	34.841
2016-08-13 08:00:01	35.534	35.51	35.972	35.319	35.255	35.556	35.623	35.564	35.993	35.382	35.983	34.956	35.604	35.114	35.7	35.237	35.533	35.398	35.373	35.341	35.13	34.667	34.621	33.258	35.368	35.53	35.081	35.413	34.967	35.141	34.902	32.662	34.911	35.205	34.879	35.125	35.166	34.567	34.912	34.005	34.043	34.568	35.206	33.674	34.4	33.75	34.74	34.448	35.028
2016-08-13 08:30:01	35.721	35.386	36.034	35.257	35.38	35.494	35.623	35.688	36.118	35.631	35.858	35.268	35.853	35.301	35.949	35.486	35.782	35.71	35.685	35.715	35.442	34.791	34.371	33.321	35.493	35.405	35.206	35.476	35.341	34.767	34.902	32.599	34.849	34.768	34.755	34.938	35.103	35.065	34.912	34.13	34.105	34.193	35.081	34.049	34.774	33.813	34.74	34.386	35.09
2016-08-13 09:00:01	35.846	35.51	36.159	35.506	35.692	35.743	35.498	35.876	36.118	35.943	35.858	36.142	36.04	35.426	36.448	35.798	36.031	35.585	35.934	35.964	35.38	35.041	34.683	33.446	35.368	35.592	35.331	35.663	35.466	34.767	34.715	32.662	34.599	35.205	34.942	35.249	35.228	34.442	34.787	34.13	34.23	34.755	35.143	33.986	34.774	33.875	34.553	34.635	35.34
2016-08-13 09:30:01	35.721	35.51	36.159	35.755	35.879	35.868	35.498	35.876	36.242	35.943	35.92	35.393	36.102	35.738	36.573	35.923	36.156	35.585	35.934	36.026	35.505	35.228	34.932	34.007	35.618	35.841	35.331	35.538	35.59	34.767	34.902	32.849	34.786	35.205	35.316	35.499	35.041	35.065	35.036	34.13	34.043	34.568	35.143	34.174	34.774	34	34.74	34.199	35.527
2016-08-13 10:00:01	35.846	35.448	36.408	35.755	35.941	36.055	35.935	35.938	36.305	35.818	35.92	35.455	35.978	35.8	36.947	36.172	36.343	35.46	36.059	36.151	35.817	35.228	34.87	34.507	35.93	35.966	35.518	35.975	35.715	34.954	35.027	33.223	34.786	35.08	35.503	35.686	35.353	35.563	35.224	34.255	33.98	34.63	35.455	34.298	34.836	34.25	35.239	34.386	35.527
2016-08-13 10:30:01	35.908	35.386	36.408	35.568	35.817	36.055	35.81	36	36.242	35.818	35.733	35.268	35.915	35.488	36.76	36.359	36.468	35.336	35.934	36.026	35.941	35.665	35.368	35.256	35.742	36.029	35.705	35.912	35.902	35.079	35.152	33.598	34.724	35.267	35.316	35.623	35.478	35.439	35.536	34.754	34.105	34.88	35.33	34.298	34.774	34.312	35.363	34.511	35.34
2016-08-13 11:00:01	35.908	35.198	36.47	35.506	36.129	36.055	35.748	36.063	36.242	35.818	35.92	35.705	35.791	35.8	36.635	36.234	36.468	35.523	35.872	35.839	36.004	35.914	35.742	35.879	35.93	35.904	35.892	35.912	35.839	35.141	35.401	33.972	35.285	35.454	35.441	35.623	35.914	35.19	35.848	34.817	34.417	34.942	34.894	34.423	34.774	34.499	35.425	34.261	35.277
2016-08-13 11:30:01	35.846	35.198	36.47	35.568	36.066	35.993	35.374	36	36.242	35.756	35.733	35.143	35.853	35.8	36.448	35.798	36.405	35.585	35.685	35.465	36.004	35.852	36.116	36.566	35.992	35.966	35.892	35.663	35.279	35.328	35.588	34.596	35.66	35.516	35.379	35.436	35.727	35.439	36.097	34.941	34.167	34.942	34.894	34.486	34.649	34.687	35.488	34.635	34.841
2016-08-13 12:00:01	35.659	35.198	36.221	35.631	35.754	35.993	35.686	35.938	36.242	35.569	35.671	34.831	35.604	35.8	35.887	35.237	36.218	35.523	35.623	35.403	36.066	35.914	36.427	36.254	35.805	36.029	35.955	35.788	35.466	35.515	35.651	34.971	35.597	35.703	35.503	35.499	35.665	35.813	36.035	35.004	34.23	35.13	34.956	34.548	34.961	34.624	35.612	34.448	35.028
2016-08-13 12:30:01	35.659	35.136	36.408	35.693	35.629	36.055	35.81	36	36.305	35.569	35.795	35.081	35.791	35.613	35.575	35.237	36.343	35.46	35.56	35.403	36.129	35.852	36.614	36.129	36.241	35.966	35.955	35.663	35.528	35.453	35.588	35.096	35.909	35.766	35.129	35.748	35.79	35.626	35.91	34.754	34.667	35.067	35.018	34.548	34.899	34.562	35.363	34.511	34.778
2016-08-13 13:00:01	35.659	35.198	36.533	35.818	35.567	36.18	35.623	36	36.367	35.631	35.795	35.018	35.853	35.426	35.637	35.424	36.592	35.585	35.56	35.652	36.254	35.852	36.988	36.004	36.304	35.904	35.643	35.663	35.466	35.266	35.588	35.47	35.909	35.703	35.566	35.249	36.476	35.377	35.848	35.254	34.417	35.005	34.894	34.611	34.774	34.437	35.239	34.822	34.903
2016-08-13 13:30:01	35.784	35.261	36.658	35.88	35.629	36.305	35.748	35.938	36.554	35.756	36.045	35.206	36.227	35.8	35.637	35.673	36.53	35.772	35.56	35.839	36.316	35.79	37.113	35.879	36.304	35.904	35.705	35.788	35.341	35.328	35.651	35.595	35.66	35.703	35.566	35.187	36.164	35.314	35.972	35.379	34.604	35.379	34.706	34.611	34.899	34.749	35.425	34.635	34.841
2016-08-13 14:00:01	35.721	35.323	36.658	35.818	35.692	36.242	35.873	35.938	36.367	35.694	36.045	35.206	36.414	35.987	35.887	35.923	36.655	36.271	35.685	35.839	36.316	35.665	37.424	35.755	36.054	35.841	35.58	35.788	35.59	35.391	35.401	35.532	35.597	35.703	35.566	35.125	35.977	34.691	36.035	35.441	34.729	35.255	34.831	34.548	34.836	34.749	35.425	34.635	34.903
2016-08-13 14:30:01	35.534	35.074	36.533	35.631	35.567	35.993	35.561	35.751	36.367	35.694	36.045	34.831	36.601	35.987	35.825	36.047	36.592	36.084	35.685	36.151	36.254	35.665	37.611	35.63	36.179	35.654	35.331	35.725	35.466	35.453	35.651	35.72	35.535	35.579	35.441	35.187	35.852	34.629	36.097	35.503	34.23	35.442	34.706	34.486	34.649	34.687	35.55	34.261	34.841
2016-08-13 15:00:01	35.596	35.323	36.533	35.693	35.567	35.93	35.623	35.876	36.492	35.756	35.983	35.206	36.414	35.925	35.825	35.923	36.53	36.583	35.623	35.839	36.566	35.665	37.673	35.879	35.43	35.717	35.393	35.788	35.653	35.391	35.464	35.657	35.473	35.579	35.316	35.062	35.602	34.691	36.097	35.129	34.105	35.567	35.268	34.486	34.338	34.624	35.799	34.76	35.028
2016-08-13 15:30:01	35.784	35.51	36.346	35.568	35.692	35.743	35.686	35.938	36.617	35.756	36.045	35.081	36.85	36.112	35.949	36.047	36.717	36.646	35.685	36.089	36.503	35.54	37.424	35.193	35.493	35.654	35.393	35.663	35.59	35.204	35.276	35.595	35.473	35.516	35.254	35.436	35.54	34.691	35.91	35.254	34.292	35.567	34.894	34.486	34.774	34.624	35.675	34.323	35.153
2016-08-13 16:00:01	35.971	35.573	36.408	35.755	35.754	36.18	35.748	35.938	36.804	36.005	36.108	35.081	36.975	36.112	36.136	35.985	36.405	36.396	35.685	36.213	36.566	35.602	37.237	35.568	36.117	35.779	35.518	35.85	35.715	35.391	35.339	35.532	35.473	35.392	35.129	35.125	35.602	35.065	35.91	35.254	34.292	35.067	34.956	34.423	34.774	34.624	35.612	34.199	35.215
2016-08-13 16:30:01	36.033	35.635	36.408	35.942	36.066	36.367	35.997	36	36.804	36.13	36.108	35.206	37.411	35.738	36.323	36.11	36.904	36.833	35.747	36.276	36.753	35.602	37.362	35.755	35.992	35.717	35.456	35.788	35.653	35.578	35.214	35.532	35.223	35.329	35.316	35.436	35.353	34.754	35.91	35.379	33.98	35.192	34.831	34.111	34.712	34.687	35.675	34.947	35.277
2016-08-13 17:00:01	35.908	35.635	36.159	35.818	35.941	35.93	36.06	35.876	36.741	36.317	36.295	35.705	37.411	36.112	36.261	35.985	36.904	37.02	35.623	36.213	36.69	35.665	37.362	35.256	35.368	35.654	35.518	35.351	35.528	35.515	35.089	35.22	35.41	35.205	35.191	35.249	35.478	34.38	36.409	35.566	34.355	34.942	34.644	34.298	34.774	34.562	35.737	34.822	35.901
2016-08-13 17:30:01	35.908	35.573	36.159	35.755	35.817	35.93	35.935	35.751	36.554	36.255	36.232	35.518	37.162	36.299	36.199	35.985	36.717	37.207	35.685	36.151	36.566	35.665	36.988	35.068	35.43	35.592	35.393	35.164	35.528	36.326	35.152	35.22	35.285	35.329	35.129	34.938	35.228	34.878	36.222	34.941	34.105	34.755	35.642	34.486	34.712	34.312	35.301	34.698	35.838
2016-08-13 18:00:01	35.846	35.635	36.283	35.631	35.692	35.806	35.81	35.626	36.305	36.193	36.42	35.58	36.601	36.174	36.136	35.86	36.655	37.269	35.747	36.026	36.254	35.353	36.614	35.006	35.118	35.467	35.393	35.102	35.403	36.014	35.276	34.971	35.161	35.142	34.879	35.125	35.478	34.38	35.848	35.191	34.292	34.818	35.705	34.548	35.21	34.437	35.301	34.698	35.464
2016-08-13 18:30:01	35.846	35.76	36.408	35.755	35.941	35.93	35.935	35.626	36.617	36.255	35.983	35.393	36.352	35.987	35.949	36.234	36.343	37.394	35.623	35.902	35.629	35.353	35.431	34.756	34.931	35.218	35.144	35.164	35.341	35.765	35.214	34.971	35.161	35.08	34.879	34.751	34.979	34.38	35.286	35.254	34.791	35.005	35.081	34.735	35.023	34.437	35.176	34.822	34.966
2016-08-13 19:00:01	35.908	35.573	36.408	35.319	35.817	35.556	35.873	35.564	36.242	36.193	35.733	35.206	36.102	35.675	35.45	36.608	35.907	37.082	35.498	35.59	35.567	35.041	34.122	34.632	34.806	35.28	35.081	34.852	35.279	35.702	35.089	34.784	34.662	35.205	35.067	34.252	34.916	34.816	34.912	34.941	34.355	34.755	34.769	34.673	34.899	34.437	34.74	34.822	35.34
2016-08-13 19:30:01	35.659	35.386	36.221	34.883	35.629	35.369	35.561	35.439	36.118	35.943	35.546	34.831	35.604	35.301	35.326	36.11	35.533	36.583	35.373	35.465	35.38	35.228	33.935	34.632	34.931	35.28	34.832	34.665	35.279	35.515	35.089	34.721	34.662	35.08	35.067	34.564	34.729	34.941	34.6	34.629	34.167	34.88	35.206	34.735	34.4	34.375	34.678	34.448	35.215
2016-08-13 20:00:01	35.347	35.323	35.847	34.945	35.255	35.182	35.124	35.314	35.931	35.631	35.483	34.581	35.292	34.99	35.326	35.549	35.657	36.209	35.186	35.341	35.38	35.228	33.062	34.507	35.243	35.405	34.957	34.914	35.279	35.578	35.089	34.409	34.662	34.831	35.067	34.377	35.103	34.878	34.537	34.692	34.355	34.63	35.33	34.423	34.525	34.25	34.553	34.76	35.153
2016-08-13 20:30:01	35.16	35.323	35.535	34.758	34.818	35.057	34.937	35.127	35.806	35.444	35.608	35.018	35.417	35.114	35.201	35.112	35.533	35.211	35.249	35.528	35.317	35.041	32.252	34.382	35.618	35.093	35.019	35.164	35.341	35.328	35.152	34.472	34.911	35.205	35.004	34.938	35.103	35.314	34.662	34.754	34.479	34.88	34.769	34.298	34.587	34.187	34.74	34.885	34.966
2016-08-13 21:00:01	35.097	35.323	35.535	34.82	34.88	35.12	34.937	35.252	35.868	35.257	35.671	34.831	35.417	35.052	35.263	34.8	35.47	35.149	35.249	35.59	35.317	35.166	32.252	34.382	35.68	35.592	35.144	35.289	35.341	35.578	35.152	34.534	34.911	35.392	35.254	35.249	35.228	35.19	34.662	34.817	34.667	34.818	35.143	34.673	35.023	34.125	34.678	34.76	35.153
2016-08-13 21:30:01	34.972	35.198	35.473	34.696	34.818	35.057	34.687	35.065	35.681	35.195	35.671	34.769	35.479	34.99	35.326	34.613	35.533	35.024	35.124	35.59	35.38	35.228	31.254	34.632	35.742	35.654	35.144	35.476	35.466	35.391	34.902	34.409	34.911	35.392	35.254	35.187	35.166	35.501	34.662	34.692	34.417	35.192	35.393	34.673	35.086	34.25	34.989	35.072	35.215
2016-08-13 22:00:01	34.972	35.198	35.285	34.633	34.693	34.995	34.75	35.127	35.619	35.195	35.671	34.769	35.604	34.865	35.139	34.489	35.595	35.024	35.186	35.465	35.442	35.103	31.69	34.32	35.805	35.592	35.081	35.476	35.403	35.515	35.089	34.472	34.724	35.142	35.316	35.249	35.415	35.501	34.724	34.817	34.105	35.13	35.455	34.735	34.587	34.312	34.927	34.947	35.215
2016-08-13 22:30:01	34.91	35.136	35.473	34.696	34.756	35.057	34.75	35.19	35.556	35.132	35.608	34.894	35.604	34.99	35.326	34.613	35.533	35.211	35.186	35.465	35.567	35.291	30.817	34.132	35.618	35.654	35.269	35.476	35.279	35.515	35.027	34.347	34.973	35.267	35.191	34.875	35.478	35.377	34.787	34.379	34.667	34.693	35.393	34.735	35.086	34.312	35.052	34.947	35.277
2016-08-13 23:00:01	34.847	35.198	35.535	34.633	34.756	35.057	34.687	35.127	35.556	35.132	35.733	34.706	35.541	35.114	35.326	34.738	35.47	35.211	35.249	35.403	35.567	35.291	30.692	34.07	35.742	35.654	35.206	35.351	35.154	35.141	35.276	34.347	34.973	35.454	35.316	34.688	35.478	35.127	34.787	34.504	34.729	35.067	35.268	34.735	35.023	34.125	34.865	35.259	35.277
2016-08-13 23:30:01	34.91	35.261	35.348	34.696	34.943	35.057	34.75	35.19	35.556	35.07	35.795	34.706	35.541	35.052	35.45	34.738	35.782	35.211	35.311	35.403	35.442	35.291	31.067	34.257	35.555	35.592	35.144	35.413	35.403	35.453	35.214	34.284	34.973	35.329	35.441	34.875	35.353	34.878	34.662	34.317	34.729	35.13	35.206	34.735	34.774	34.125	34.429	35.259	35.028
2016-08-14 00:00:01	34.91	35.261	35.473	34.758	34.943	34.932	34.812	35.127	35.619	35.132	35.671	35.143	35.604	35.052	35.45	34.863	35.907	35.398	35.311	35.154	35.38	35.291	30.755	34.195	35.68	35.717	35.144	35.476	35.403	35.391	35.027	34.097	34.599	35.329	35.316	35.187	35.291	34.878	34.475	34.692	34.604	35.192	35.33	34.673	35.148	34.125	35.052	35.134	35.277
2016-08-14 00:30:01	34.785	35.261	35.66	34.696	34.943	35.12	34.812	35.19	35.556	35.07	35.795	35.268	35.604	35.177	35.263	35.05	35.969	35.273	35.311	35.403	35.255	35.291	30.568	34.257	35.68	35.717	35.019	35.538	35.341	35.453	35.152	34.097	35.036	35.267	35.379	35.249	34.854	35.19	34.724	34.629	34.604	35.005	35.33	34.236	35.148	34	35.052	35.197	34.966
2016-08-14 01:00:01	34.847	35.198	35.597	34.571	34.88	35.182	34.75	35.19	35.619	35.195	35.733	34.644	35.479	35.052	35.263	34.863	35.907	35.149	35.311	35.341	35.442	35.291	30.505	34.132	35.742	35.717	35.206	35.476	35.341	35.204	35.214	33.66	35.036	35.08	35.316	35	35.041	34.941	34.6	34.629	34.729	34.942	35.33	34.548	35.086	34	34.865	35.322	34.903
2016-08-14 01:30:01	34.91	35.198	35.722	34.571	34.943	35.182	34.812	35.252	35.619	35.195	35.671	35.018	35.541	34.927	35.263	34.987	35.782	35.086	35.249	35.403	35.442	35.228	30.505	34.195	35.742	35.343	35.081	35.413	35.216	35.266	35.027	33.66	35.098	35.205	35.379	35	35.166	35.377	34.724	34.629	34.604	34.63	35.455	34.486	34.836	33.938	34.865	35.072	35.277
2016-08-14 02:00:01	34.847	35.198	35.66	34.509	35.13	35.12	34.563	35.19	35.619	35.132	35.608	34.831	35.479	34.803	35.326	35.05	35.844	34.961	35.249	35.091	35.505	35.228	30.505	34.007	35.805	35.654	35.019	35.351	35.341	35.141	35.152	33.66	35.098	35.329	35.503	35.249	35.353	35.626	34.724	34.817	34.604	35.067	35.517	34.486	35.148	33.938	34.74	35.134	35.34
2016-08-14 02:30:01	34.847	35.074	35.597	34.571	35.005	35.244	34.687	35.252	35.619	34.945	35.795	34.706	35.541	34.865	35.263	35.112	35.595	35.024	35.249	35.154	35.38	35.228	30.63	33.945	35.742	35.467	35.144	35.413	35.341	35.204	35.152	33.473	34.786	35.329	35.441	34.938	35.353	35.065	34.724	34.754	34.791	35.067	35.081	34.548	35.086	33.875	35.114	35.197	35.277
2016-08-14 03:00:01	34.847	35.136	35.473	34.571	34.88	35.307	34.812	35.252	35.369	35.07	35.795	35.081	35.541	34.865	35.201	35.05	35.782	35.024	35.186	35.341	35.442	35.353	30.692	33.758	35.742	35.343	35.144	35.351	35.341	35.328	35.214	33.473	35.036	35.267	35.254	35.125	35.54	35.19	34.724	34.692	34.479	34.63	35.393	34.423	34.899	33.875	34.802	35.134	35.402
2016-08-14 03:30:01	34.847	35.261	35.66	34.446	35.005	35.12	34.937	35.19	35.556	35.007	35.858	34.956	35.541	34.491	35.263	35.05	35.782	34.961	35.249	35.029	35.505	35.228	31.191	33.945	35.68	35.53	35.081	35.351	35.403	35.079	34.902	33.286	35.098	35.08	35.441	35.312	35.415	35.626	34.724	34.754	34.604	34.88	35.33	34.423	34.961	33.75	34.74	34.573	35.277
2016-08-14 04:00:01	34.847	35.136	35.597	34.446	34.943	35.12	34.874	35.19	35.556	34.883	35.733	35.206	35.479	34.927	35.263	35.112	35.782	35.024	35.124	35.029	35.505	35.228	31.753	33.883	35.68	35.654	34.769	35.351	34.905	35.328	35.089	33.223	35.098	35.267	35.316	34.875	35.478	35.19	34.724	34.504	34.667	34.88	35.393	34.486	35.272	33.688	34.74	34.947	35.153
2016-08-14 04:30:01	34.847	35.074	35.535	34.446	34.943	35.182	34.812	35.252	35.681	35.007	35.733	34.706	35.541	34.678	35.139	35.112	35.72	35.024	35.186	35.216	34.88	35.291	32.314	33.758	35.742	35.592	34.957	35.413	35.279	35.453	35.027	33.036	35.036	35.267	35.191	35.374	35.602	35.065	34.724	34.192	34.167	34.942	35.393	34.486	35.023	33.75	34.865	34.885	35.277
2016-08-14 05:00:01	34.91	35.198	35.66	34.446	35.068	35.12	34.874	35.252	35.681	35.007	35.671	34.457	35.604	34.553	35.263	35.112	35.657	35.024	35.124	35.091	35.442	35.228	32.314	33.695	35.867	35.654	35.144	35.289	35.279	35.391	35.027	33.036	35.098	35.142	35.441	34.875	34.979	35.501	34.787	34.317	34.667	34.693	35.33	34.486	35.148	33.313	34.927	34.885	35.153
2016-08-14 05:30:01	34.91	35.136	35.535	34.446	34.88	35.182	34.937	35.127	35.681	34.945	35.671	34.956	35.417	34.865	35.201	35.05	35.595	35.024	35.249	35.216	35.567	35.291	32.875	33.633	35.805	35.592	35.144	35.289	35.341	35.017	35.027	33.036	35.161	35.267	35.441	35.187	35.415	35.377	34.787	34.255	34.355	35.005	35.268	34.361	35.086	33.626	34.616	35.134	35.215
2016-08-14 06:00:01	34.91	35.198	35.348	34.446	35.005	35.244	34.999	35.314	35.743	35.007	35.983	35.206	35.604	34.865	35.076	35.174	35.533	35.149	35.373	35.216	35.505	35.291	33.125	33.695	35.742	35.592	35.144	35.226	35.279	35.266	34.964	32.786	35.161	35.018	35.191	35.187	35.228	35.252	34.912	34.379	34.542	34.693	35.268	34.236	35.21	33.501	34.366	34.885	35.277
2016-08-14 06:30:01	34.972	35.136	35.41	34.696	35.193	35.12	34.937	35.439	35.619	35.07	35.858	34.519	35.541	34.117	35.263	34.987	35.533	35.211	35.373	35.341	35.442	35.228	33.873	33.945	35.555	35.592	35.144	35.102	35.279	35.328	35.089	32.911	35.161	34.831	35.191	34.626	34.791	35.439	34.912	34.13	34.043	34.88	35.143	34.361	34.899	33.501	34.491	34.573	35.215
2016-08-14 07:00:01	35.222	35.198	35.722	34.82	35.38	35.369	34.937	35.626	35.806	35.257	35.858	34.519	35.292	34.678	35.388	35.05	35.283	34.961	35.498	35.278	35.193	35.041	33.997	33.633	35.368	35.405	35.269	35.164	35.216	35.266	34.902	33.099	35.036	34.893	35.067	34.813	35.291	34.878	34.849	33.755	33.793	34.443	34.956	33.862	34.649	33.376	34.242	34.511	35.09
2016-08-14 07:30:01	35.347	35.386	35.847	35.007	35.505	35.431	35.062	35.688	35.993	35.257	35.795	35.143	35.541	34.678	35.45	35.174	35.533	35.211	35.56	35.091	35.255	34.854	34.184	33.571	35.493	35.592	35.019	35.102	35.092	35.266	35.152	32.974	34.973	34.955	35.004	34.688	35.291	34.816	34.787	34.192	33.668	34.505	34.894	34.049	34.525	33.376	34.553	34.511	34.903
2016-08-14 08:00:01	35.409	35.448	35.909	35.257	35.38	35.556	35.186	35.813	36.055	35.382	35.92	34.956	35.23	34.927	35.762	35.237	35.283	35.398	35.56	35.59	35.317	34.667	33.997	33.633	35.618	35.405	35.144	34.54	35.092	35.079	35.089	33.099	34.786	34.893	35.129	34.439	35.478	34.754	34.787	33.88	33.918	34.38	35.143	33.986	34.4	33.251	34.616	34.635	34.654
2016-08-14 08:30:01	35.347	35.448	36.034	35.319	35.442	35.743	35.623	35.751	36.18	35.195	35.795	35.206	35.604	35.426	35.762	35.486	35.47	35.398	35.747	35.465	35.317	34.791	34.371	33.883	35.493	35.218	35.206	35.289	34.905	35.017	34.715	32.911	34.786	34.831	35.004	34.626	35.353	34.816	34.475	33.942	33.918	34.63	35.268	34.174	34.587	33.126	34.865	35.134	35.028
2016-08-14 09:00:01	35.596	35.386	36.096	35.319	35.567	35.556	35.748	35.564	36.18	35.444	35.733	35.393	35.728	35.364	35.887	35.673	35.782	35.46	35.685	35.528	35.442	35.103	34.309	33.945	35.68	35.592	35.206	35.476	35.528	34.892	34.715	32.786	34.849	34.768	35.067	34.751	35.166	35.065	34.787	34.192	33.98	34.568	34.769	34.298	34.649	33.126	34.678	34.635	34.966
2016-08-14 09:30:01	35.659	35.448	36.346	35.506	35.754	35.993	35.748	35.938	36.118	35.756	35.983	35.892	35.728	35.114	36.136	35.923	35.907	35.585	35.685	35.902	35.567	35.291	34.621	34.382	35.742	35.779	35.206	35.663	35.528	34.58	34.84	33.473	34.911	35.205	35.254	34.688	35.54	35.252	34.912	33.817	34.167	34.568	35.018	34.236	34.899	33.563	34.865	34.822	35.402
2016-08-14 10:00:01	35.721	35.51	36.159	35.568	35.941	35.743	35.686	36	36.18	35.818	35.983	36.079	35.791	35.613	36.822	36.047	36.094	35.585	35.747	35.902	35.692	35.665	34.932	35.131	35.805	35.904	35.456	35.538	35.715	34.954	35.214	34.097	34.849	35.205	35.441	35.374	35.103	35.626	35.473	34.317	34.417	34.568	35.206	34.298	35.148	33.875	35.176	34.822	35.277
2016-08-14 10:30:01	35.721	35.448	36.408	35.631	36.004	35.868	35.935	35.938	36.18	35.756	35.858	35.892	35.666	35.8	36.76	36.11	36.218	35.585	35.997	35.964	35.817	35.54	35.057	35.755	35.93	35.841	35.705	36.099	35.715	35.141	35.152	34.409	35.348	35.142	35.628	35	35.665	35.439	35.91	34.442	34.355	35.13	34.831	34.423	34.961	34.063	35.363	34.76	34.966
2016-08-14 11:00:01	35.971	35.573	36.533	35.818	36.316	35.993	35.935	36.125	36.18	35.756	35.671	35.892	35.728	35.613	36.573	36.047	36.094	35.585	35.872	35.777	36.004	35.727	35.493	36.753	36.054	36.029	35.768	36.224	35.466	35.017	35.526	34.846	35.66	35.516	35.503	35.623	35.54	35.065	35.785	34.504	34.667	34.88	34.956	34.423	34.462	34.187	35.301	34.199	34.966
2016-08-14 11:30:01	36.033	35.573	36.595	35.818	36.254	36.118	35.873	36.312	36.242	35.881	35.671	36.267	35.853	35.613	36.635	36.047	36.343	35.523	35.685	35.652	35.941	35.727	36.054	37.19	35.805	36.091	35.705	35.85	35.403	35.453	35.027	35.158	35.66	35.579	35.69	35.623	35.602	35.439	36.347	34.504	34.167	35.13	34.894	34.423	34.899	34.187	35.425	34.011	34.841
2016-08-14 12:00:01	36.033	35.51	36.533	35.88	36.129	36.118	36.122	36.187	36.305	35.943	35.858	35.767	35.915	35.863	36.261	35.798	36.53	35.585	35.747	35.652	35.817	35.665	36.49	36.566	35.618	35.779	35.705	35.538	35.341	35.328	35.526	35.47	35.722	35.641	35.815	35	35.415	35.439	36.409	35.004	33.793	35.192	34.956	34.423	34.525	34.312	35.425	34.011	34.716
2016-08-14 12:30:01	36.096	35.323	36.533	35.818	36.254	36.18	36.122	36.187	36.43	36.005	35.733	35.455	35.666	35.551	36.012	35.673	36.53	35.585	35.56	35.528	36.004	35.727	36.677	35.505	36.179	35.904	35.768	35.663	35.092	35.266	35.651	35.595	35.784	35.516	35.753	35.374	35.54	35.75	36.16	35.004	34.105	35.504	34.395	34.298	34.462	34.375	35.363	34.199	34.529
2016-08-14 13:00:01	36.158	35.51	36.533	35.88	36.191	36.18	36.06	36.125	36.43	36.068	35.858	35.518	35.791	35.613	36.012	35.86	36.468	35.585	35.498	35.715	36.316	35.79	37.113	35.38	36.179	35.966	35.518	35.725	35.528	35.266	35.526	35.782	35.722	35.766	35.503	35.374	35.602	36.062	36.222	35.441	33.98	35.317	34.769	34.049	34.774	34.437	35.425	34.573	34.467
2016-08-14 13:30:01	36.158	35.697	36.72	36.004	36.129	36.367	36.122	36.125	36.554	36.13	36.045	35.58	36.04	35.863	36.012	36.047	36.592	35.835	35.685	35.777	36.441	35.665	37.548	35.38	36.241	35.779	35.643	35.663	35.528	35.515	35.588	35.72	35.535	35.641	35.566	34.813	35.79	35.75	36.596	35.566	34.417	35.379	34.457	34.236	34.462	34.562	35.488	34.573	34.155
2016-08-14 14:00:01	36.221	35.635	36.47	36.004	36.129	36.305	36.06	36.125	36.679	36.068	35.92	35.143	36.227	35.987	35.887	36.172	36.717	36.209	35.81	35.964	36.69	35.852	37.797	35.817	36.179	35.841	35.58	35.788	35.341	35.453	35.526	35.72	35.473	35.579	35.503	35.436	35.602	35.626	36.534	35.566	34.292	35.317	34.582	34.236	34.899	34.687	35.675	34.76	34.217
2016-08-14 14:30:01	36.033	35.51	36.658	35.942	36.004	36.242	35.997	36	36.617	36.068	36.17	35.018	36.414	35.925	36.012	36.172	36.842	36.396	35.872	35.902	36.815	35.665	38.296	36.441	36.054	35.654	35.643	35.538	35.341	35.515	35.464	35.969	35.41	35.579	35.503	35.125	35.727	35.75	36.783	35.628	33.918	35.255	34.644	33.924	35.272	34.749	35.986	34.698	34.841
2016-08-14 15:00:01	36.033	35.573	36.533	36.067	36.004	36.367	35.997	36.063	36.741	36.193	36.108	35.206	36.476	36.112	36.012	36.11	36.904	36.583	35.934	35.964	37.127	35.727	38.358	35.692	36.179	35.53	35.643	35.351	35.279	35.889	35.276	35.47	35.535	35.392	35.566	35.436	35.54	35.377	36.846	35.691	34.167	35.255	34.956	34.174	35.148	34.874	35.862	34.822	35.09
2016-08-14 15:30:01	36.283	35.822	36.658	36.191	36.254	36.554	36.247	36.25	36.991	36.38	35.92	35.018	36.414	35.987	36.074	36.297	36.842	36.646	35.872	36.089	37.065	35.665	38.358	35.63	36.241	35.53	35.643	35.601	35.403	35.765	35.214	35.47	35.473	35.018	35.503	35.187	35.478	35.439	36.721	35.441	34.292	35.255	35.206	34.548	34.961	34.687	35.862	34.885	34.903
2016-08-14 16:00:01	36.345	36.072	36.782	36.254	36.378	36.617	36.372	36.312	36.929	36.504	35.92	34.956	36.227	35.987	36.074	36.11	36.592	36.271	35.81	35.964	37.127	35.79	38.109	35.63	36.304	35.53	35.331	35.601	35.59	35.578	35.339	35.345	35.535	35.267	35.503	35.125	35.602	35.626	36.284	35.441	34.542	35.005	35.143	34.236	34.836	34.874	35.799	34.885	34.903
2016-08-14 16:30:01	36.408	36.009	36.533	36.067	36.254	36.429	36.372	36.187	36.804	36.442	36.045	35.455	36.539	35.925	35.949	35.923	36.592	36.396	35.81	35.902	37.002	35.727	37.673	35.63	36.179	35.904	35.269	35.538	35.715	35.889	35.401	35.408	35.473	35.142	35.503	34.938	35.166	35.377	36.097	35.878	34.105	35.317	35.206	34.236	34.774	34.936	35.612	34.76	34.966
2016-08-14 17:00:01	36.533	36.259	36.533	36.254	36.503	36.492	36.247	36.187	36.929	36.754	35.92	35.455	36.476	36.112	35.762	35.86	36.592	36.147	35.685	35.902	36.628	35.602	37.362	35.443	35.68	35.592	35.081	36.037	35.59	35.827	35.276	35.345	35.41	35.329	35.503	35.125	35.415	34.878	35.91	35.753	34.729	35.067	34.956	34.298	34.774	34.624	35.986	34.822	35.09
2016-08-14 17:30:01	36.345	36.196	36.533	35.942	36.254	36.18	36.309	36	36.554	36.504	35.983	35.33	36.663	35.675	36.012	36.359	37.028	36.271	35.747	36.151	36.378	35.79	37.113	35.256	35.618	35.53	35.019	35.975	35.403	35.266	35.339	35.283	35.036	35.267	36.065	34.751	35.602	35.065	35.723	35.691	34.916	35.192	35.081	34.236	34.587	34.624	35.737	34.822	34.841
2016-08-14 18:00:01	36.345	36.134	36.408	35.88	36.129	36.242	36.185	36	36.866	36.754	36.108	35.705	36.227	35.925	35.949	36.172	36.717	36.708	35.747	36.089	36.254	36.226	36.614	34.944	35.555	35.592	35.019	35.663	35.403	35.702	35.276	35.532	34.786	35.267	35.69	35.125	35.228	34.878	35.536	35.753	34.667	35.13	34.831	34.423	34.338	34.25	35.052	35.197	34.716
2016-08-14 18:30:01	36.345	36.072	36.47	35.942	36.191	36.367	36.06	36.063	36.804	36.941	35.858	35.206	36.414	35.863	36.199	36.172	36.53	36.895	35.872	35.59	36.129	35.665	36.178	34.944	34.432	35.405	35.081	35.413	35.466	35.453	35.276	35.283	34.911	35.454	35.379	35.249	34.854	34.754	35.473	35.441	34.355	35.005	34.395	34.174	34.525	34.375	34.865	34.885	34.591
2016-08-14 19:00:01	36.283	36.009	36.533	35.818	36.191	36.242	35.873	36.063	36.617	36.754	35.858	35.143	36.227	35.551	36.012	36.172	36.218	36.521	35.872	35.777	35.817	35.353	35.68	34.819	34.307	35.218	34.894	35.289	35.279	35.204	35.152	34.971	34.537	35.267	35.316	35.374	34.542	34.193	34.849	35.191	34.355	34.63	35.018	34.548	34.587	34.562	34.366	34.76	35.028
2016-08-14 19:30:01	35.971	35.635	36.283	35.568	35.817	35.619	35.686	35.938	36.305	36.504	35.733	34.956	35.915	35.114	35.637	36.234	36.031	36.209	35.685	35.528	35.692	35.353	34.995	34.507	35.181	35.405	34.582	35.039	35.216	35.266	35.089	34.721	34.724	35.018	35.191	34.938	34.729	34.317	34.6	34.567	34.355	35.067	35.58	34.611	34.899	34.624	34.366	35.01	35.09
2016-08-14 20:00:01	35.659	35.323	36.096	35.319	35.505	35.619	35.249	35.688	35.993	35.818	35.795	35.081	35.604	35.426	35.762	35.985	35.782	35.336	35.498	35.59	35.442	35.291	34.309	34.195	35.118	35.343	34.769	34.977	35.341	35.328	35.089	34.596	34.724	35.08	35.129	35.125	34.667	34.816	34.662	34.754	34.604	34.942	35.393	34.548	34.649	34.375	34.678	34.947	34.966
2016-08-14 20:30:01	35.596	35.386	35.909	35.257	35.38	35.619	35.249	35.688	35.868	35.694	35.733	34.644	35.479	35.364	35.762	35.673	35.844	35.211	35.373	35.777	35.193	35.353	33.686	34.257	35.306	35.467	34.769	34.977	35.279	35.017	35.089	34.659	34.911	35.142	35.254	35.187	35.103	35.065	34.537	34.754	34.043	34.693	35.268	34.423	34.774	34.312	34.429	34.947	35.028
2016-08-14 21:00:01	35.472	35.448	35.909	35.194	35.317	35.494	35.186	35.626	35.868	35.694	35.858	35.206	35.728	35.488	35.762	35.361	35.907	35.273	35.436	35.715	35.317	35.415	33.623	34.195	35.68	35.467	35.081	35.226	35.279	35.453	35.152	34.721	35.036	35.142	35.316	35.125	35.353	35.065	34.724	34.317	34.542	34.88	35.018	34.735	35.086	34.25	34.927	35.072	35.153
2016-08-14 21:30:01	35.409	35.448	35.909	35.194	35.255	35.494	35.124	35.688	35.931	35.631	35.733	35.018	35.853	35.551	35.762	35.299	35.969	35.46	35.436	35.777	35.13	35.291	33.561	34.257	35.805	35.467	35.269	35.226	35.341	35.328	35.152	34.721	34.911	35.205	35.379	34.938	35.041	35.065	34.662	34.504	34.292	34.693	35.081	34.673	35.21	34.125	34.989	35.01	35.09
2016-08-14 22:00:01	35.284	35.386	35.847	35.194	35.255	35.431	35.062	35.626	35.931	35.569	35.795	35.206	35.853	35.551	35.825	35.174	36.031	35.46	35.498	35.715	35.38	35.478	33.374	34.382	35.805	35.654	35.331	35.289	35.279	35.515	35.027	34.659	34.973	35.329	35.316	35.187	35.291	34.816	34.787	34.879	34.729	34.63	35.206	34.673	35.023	34.063	34.989	35.01	35.215
2016-08-14 22:30:01	35.284	35.386	35.847	35.194	35.255	35.369	34.999	35.626	35.806	35.569	35.858	35.206	35.791	35.488	35.637	35.112	35.969	35.398	35.436	35.59	35.38	35.415	33.312	34.07	35.805	35.779	35.393	35.351	35.279	35.391	35.089	34.721	34.973	35.205	35.191	35.249	35.291	35.127	34.849	34.879	34.667	34.818	35.33	34.548	35.023	34.063	34.802	35.134	35.34
2016-08-14 23:00:01	35.16	35.386	35.847	35.194	35.13	35.369	34.812	35.564	35.806	35.506	35.795	35.143	35.791	35.426	35.575	34.987	36.094	35.336	35.436	35.59	35.317	35.54	33.312	34.132	35.805	35.717	35.331	35.289	35.466	35.453	35.089	34.472	34.849	35.142	35.441	35.249	35.041	34.442	34.724	34.692	34.791	35.005	35.268	34.611	34.899	33.938	34.74	35.197	35.402
2016-08-14 23:30:01	35.097	35.323	35.784	35.132	35.068	35.307	34.874	35.564	35.743	35.506	35.858	34.894	35.666	35.426	35.637	35.112	35.969	35.149	35.436	35.59	35.38	35.228	33.062	33.945	35.867	35.654	35.331	35.289	35.403	35.391	35.152	34.596	34.911	35.142	35.254	35.249	35.041	35.19	34.849	34.817	34.729	34.942	35.143	34.423	34.462	34	34.678	35.322	34.841
2016-08-15 00:00:01	35.097	35.386	35.784	35.194	35.068	35.307	34.874	35.501	35.806	35.444	35.795	35.268	35.728	35.177	35.637	35.112	35.72	35.211	35.498	35.465	35.442	35.602	33.374	33.945	35.742	35.717	35.269	35.413	35.466	35.515	35.276	34.409	35.036	35.267	35.067	35.062	35.103	35.377	34.912	34.255	34.667	34.818	35.268	34.361	35.148	33.875	34.865	35.259	35.34
2016-08-15 00:30:01	35.097	35.386	35.784	35.194	35.068	35.244	34.812	35.501	35.743	35.444	35.733	35.268	35.791	35.364	35.637	35.05	35.969	35.149	35.373	35.403	35.442	35.602	33.249	34.007	35.867	35.654	35.144	35.289	35.403	35.453	35.152	34.222	34.786	35.329	35.503	35.125	34.916	35.626	34.787	34.379	34.854	34.755	35.33	34.611	35.21	33.938	34.989	35.322	35.277
2016-08-15 01:00:01	35.035	35.323	35.66	35.07	35.193	35.431	34.812	35.501	35.681	35.319	35.795	35.143	35.853	35.177	35.45	35.174	35.907	35.211	35.436	35.465	35.317	35.54	33.374	34.07	35.805	35.654	35.269	35.289	35.029	35.391	35.214	34.222	34.911	35.018	35.441	35.249	35.228	35.439	34.787	34.754	34.667	34.88	35.33	34.361	35.148	33.875	34.865	35.197	35.153
2016-08-15 01:30:01	34.972	35.323	35.722	35.07	35.068	35.369	34.874	35.501	35.743	35.382	35.733	35.33	35.853	35.364	35.575	35.112	35.844	35.211	35.436	35.465	35.13	35.291	33.686	33.883	35.805	35.779	35.019	35.351	35.403	35.266	35.214	34.097	35.098	35.267	35.441	35.312	34.979	34.941	34.849	34.817	34.604	35.13	35.33	34.548	35.272	33.938	34.927	34.76	35.277
2016-08-15 02:00:01	34.91	35.386	35.722	35.07	35.13	35.307	34.812	35.439	35.743	35.319	35.795	35.018	35.791	35.114	35.637	35.112	35.969	35.273	35.436	35.465	35.442	35.415	33.561	34.132	35.805	35.654	35.206	35.351	35.403	35.391	35.027	34.097	35.098	35.329	35.441	35.187	35.228	35.127	34.912	34.567	34.604	35.067	35.018	34.486	35.21	33.875	34.989	34.76	35.34
2016-08-15 02:30:01	34.847	35.323	35.66	35.007	35.005	35.431	34.812	35.439	35.743	35.257	35.733	35.206	35.915	35.239	35.575	35.174	35.782	35.273	35.436	35.465	35.255	35.478	33.499	33.883	35.93	35.592	35.269	35.039	35.341	35.453	35.027	34.035	35.161	35.267	35.503	35	35.103	34.941	34.974	34.504	34.729	35.067	35.455	34.486	35.023	33.813	35.052	35.134	35.34
2016-08-15 03:00:01	34.847	35.323	35.66	34.883	35.005	35.369	34.75	35.314	35.681	35.257	35.671	35.33	35.853	35.301	35.575	35.112	35.657	35.211	35.498	35.403	35.317	35.54	33.81	33.945	35.867	35.654	35.144	35.413	35.341	35.141	34.964	33.723	35.098	35.08	35.566	35	35.103	35.127	34.974	34.692	34.604	34.818	35.393	34.298	35.023	33.688	35.114	35.322	35.34
2016-08-15 03:30:01	34.847	35.448	35.66	34.571	35.005	35.369	34.75	35.377	35.619	35.195	35.733	35.018	35.728	35.239	35.575	35.05	35.72	35.086	35.373	35.278	35.255	35.602	33.873	33.82	35.805	35.467	35.019	35.413	35.341	35.453	35.276	33.785	34.849	35.329	35.503	35.249	35.228	35.501	34.787	34.817	34.729	34.88	35.455	34.423	35.335	33.813	35.114	35.134	35.277
2016-08-15 04:00:01	34.91	35.448	35.66	34.945	35.068	35.307	34.75	35.377	35.743	35.257	35.608	35.081	35.791	35.052	35.388	35.174	35.72	35.149	35.436	35.029	35.38	35.54	33.686	33.82	35.867	35.654	35.206	35.413	35.403	35.391	35.089	33.972	35.161	34.332	35.004	35.249	34.604	35.439	34.912	34.817	34.729	35.067	35.33	34.361	35.023	33.688	34.865	34.885	35.215
2016-08-15 04:30:01	34.847	35.448	35.66	34.883	35.13	35.369	34.75	35.377	35.743	35.195	35.608	35.143	35.791	35.052	35.575	35.237	35.844	35.149	35.498	35.341	35.317	35.54	33.748	33.883	35.867	35.779	35.269	35.413	35.341	35.079	35.152	33.66	35.098	34.831	35.503	35.249	34.979	35.377	34.912	34.567	34.542	35.005	35.393	34.486	34.899	33.563	34.74	35.259	35.402
2016-08-15 05:00:01	34.847	35.386	35.597	34.945	35.193	35.182	34.75	35.439	35.743	35.195	35.733	35.143	35.853	34.865	35.513	35.05	35.782	35.086	35.436	35.341	35.255	35.54	33.748	33.633	35.68	35.654	35.081	35.413	35.279	35.515	35.214	33.535	35.098	35.08	35.503	35.125	34.854	35.501	34.912	34.567	34.417	34.88	35.33	34.236	35.272	33.626	34.927	35.072	35.402
2016-08-15 05:30:01	34.91	35.386	35.473	34.883	35.193	35.369	34.874	35.564	35.681	35.195	35.483	35.143	35.791	35.052	35.388	35.112	35.72	35.086	35.311	35.341	35.38	35.602	33.686	33.633	35.805	35.53	35.269	35.351	35.341	35.328	35.027	33.411	35.161	35.267	35.191	35	35.166	35.439	34.849	34.567	34.542	34.88	35.393	34.298	35.023	33.688	34.74	35.072	35.34
2016-08-15 06:00:01	34.972	35.448	35.597	34.883	35.193	35.494	34.937	35.439	35.743	35.382	35.858	35.206	35.728	34.927	35.575	35.05	35.782	35.211	35.311	35.216	35.255	35.478	33.935	33.695	35.368	35.53	35.144	35.413	35.279	34.892	34.902	33.099	35.161	34.955	35.316	35.125	35.228	34.878	34.912	34.255	34.355	34.568	35.206	34.236	35.272	33.563	34.802	35.01	35.277
2016-08-15 06:30:01	35.035	35.448	35.535	35.007	35.317	35.494	34.937	35.501	35.806	35.132	35.671	34.581	35.604	34.803	35.45	35.174	35.533	35.086	35.249	35.154	35.13	34.791	33.997	33.883	35.306	35.405	34.957	34.914	35.216	34.954	35.027	33.099	34.911	35.267	35.379	35	34.729	35.439	34.787	34.005	34.105	34.443	35.268	34.174	34.774	33.438	34.74	34.698	34.903
2016-08-15 07:00:01	35.16	35.448	35.66	35.07	35.442	35.556	35.062	35.626	35.806	35.319	35.483	34.519	35.043	34.366	35.513	34.925	35.283	35.086	35.124	34.904	35.13	35.228	33.935	33.883	35.181	35.467	34.894	35.164	35.154	35.017	34.964	33.286	35.036	35.205	34.817	34.564	35.103	35.127	35.036	34.192	33.918	34.068	35.206	34.049	34.712	33.438	34.616	34.822	35.028
2016-08-15 07:30:01	35.222	35.448	35.722	35.194	35.38	35.307	34.999	35.688	35.931	35.257	35.421	35.081	35.292	34.74	35.388	35.174	35.408	35.211	35.311	35.465	35.193	35.228	34.309	33.633	35.555	35.218	34.894	35.102	35.216	35.204	35.027	32.911	34.911	35.205	35.129	34.439	34.791	35.252	34.849	34.067	33.668	34.38	35.143	34.236	34.587	33.376	34.678	34.76	34.966
2016-08-15 08:00:01	35.347	35.51	36.096	35.319	35.505	35.743	35.249	35.813	36.055	35.382	35.608	35.268	35.417	35.177	35.7	35.424	35.283	35.648	35.623	35.715	34.88	34.667	34.371	33.508	35.618	35.467	35.144	35.289	35.092	35.266	34.715	32.974	34.724	35.08	35.191	34.501	35.228	35.19	34.974	33.942	33.855	34.443	35.143	34.111	34.712	33.563	34.678	34.76	35.215
2016-08-15 08:30:01	35.596	35.573	36.159	35.568	35.754	35.868	35.561	35.938	36.18	35.756	35.733	36.017	35.604	35.426	35.825	35.673	35.47	35.648	35.747	35.465	35.255	35.166	34.558	33.758	35.555	35.654	35.144	35.289	35.154	34.767	34.715	33.161	34.849	34.955	35.129	34.875	34.979	35.127	35.099	33.817	33.918	34.693	35.455	34.111	34.213	33.438	34.366	34.885	35.34
2016-08-15 09:00:01	35.784	35.697	36.408	35.693	36.066	35.93	35.81	36	36.242	35.943	35.858	35.455	35.853	35.551	36.261	35.985	35.844	35.71	35.81	36.089	35.38	35.166	34.683	34.07	35.992	35.592	35.206	35.476	35.279	34.954	35.152	33.473	34.662	35.205	35.441	34.813	35.041	35.127	34.849	34.005	33.98	34.63	35.206	34.361	34.961	33.75	34.989	34.448	35.589
2016-08-15 09:30:01	35.908	35.573	36.47	35.755	36.254	35.993	35.561	36.063	36.242	36.005	35.92	35.83	35.791	35.613	36.511	36.11	35.969	35.585	35.997	36.026	35.317	35.665	34.995	34.632	35.93	35.904	35.331	35.538	35.839	34.829	35.276	33.723	34.973	35.142	35.129	34.938	35.228	35.439	35.473	34.255	34.479	34.942	35.143	34.423	34.961	33.875	35.425	34.511	35.589
2016-08-15 10:00:01	35.846	35.635	36.72	35.818	36.316	36.118	35.686	36.063	36.18	35.881	35.795	35.83	35.978	35.738	37.009	36.172	35.844	35.772	35.997	36.089	35.941	35.79	34.932	35.443	35.93	36.029	35.643	36.037	35.715	34.892	35.464	34.409	35.098	35.267	35.379	35.062	35.353	35.19	35.91	34.255	34.292	35.13	34.956	34.236	34.899	34.125	35.363	34.323	35.464
2016-08-15 10:30:01	35.784	35.51	36.782	35.818	36.378	36.305	35.748	36.063	36.18	35.943	35.795	35.955	35.853	35.613	37.072	36.234	36.53	35.772	35.872	35.902	35.754	35.353	35.306	36.254	35.805	36.029	35.768	36.162	35.653	34.829	35.089	34.971	35.473	35.579	35.566	35.125	35.914	35.563	36.035	34.504	34.479	34.942	34.956	34.486	34.462	34.312	35.55	34.511	34.966
2016-08-15 11:00:01	35.784	35.386	36.658	35.818	36.129	36.055	35.623	35.938	36.118	35.943	35.671	35.83	35.541	35.738	36.573	35.798	36.343	35.273	35.685	35.715	36.004	35.665	36.116	37.002	36.117	36.153	35.768	36.224	35.777	35.204	35.713	35.408	35.784	35.703	35.878	35	35.852	35.314	36.222	34.629	34.23	35.13	34.831	34.423	34.961	34.499	35.425	34.011	35.09
2016-08-15 11:30:01	35.659	35.136	36.221	35.506	35.879	35.868	35.311	35.751	35.993	35.818	35.795	35.143	35.417	35.239	36.448	35.424	36.218	35.024	35.498	35.465	35.754	35.79	36.365	37.564	36.179	36.091	35.955	35.725	35.528	35.204	35.713	35.907	35.847	35.828	35.753	35.499	35.852	36.498	36.471	35.004	34.043	35.067	34.332	34.486	34.836	34.499	35.176	34.261	34.903
2016-08-15 12:00:01	35.472	34.949	36.096	35.444	35.629	35.681	35.062	35.564	35.931	35.631	35.421	35.081	35.417	34.865	36.136	35.174	36.156	35.211	35.249	35.278	35.817	35.54	36.863	37.127	36.179	35.966	35.955	35.663	35.403	35.453	35.464	36.094	35.597	35.89	35.69	35.312	36.039	36.56	36.409	35.129	34.23	34.942	34.644	34.548	34.649	34.437	35.301	34.261	34.654
2016-08-15 12:30:01	35.347	34.824	36.159	35.319	35.505	35.681	34.937	35.439	35.868	35.506	35.359	35.143	35.604	35.301	35.825	35.299	36.094	35.273	35.249	35.341	36.129	35.415	37.299	36.503	36.304	35.717	35.768	35.476	35.341	35.765	36.088	35.907	35.597	35.89	35.878	35.499	36.414	36.186	36.222	35.503	34.417	35.005	34.644	34.486	34.712	34.499	34.989	34.261	34.342
2016-08-15 13:00:01	35.534	35.011	36.408	35.444	35.692	35.868	35.186	35.626	36.055	35.694	35.421	34.706	35.604	34.865	36.012	35.361	36.343	35.585	35.373	35.403	36.316	35.478	37.86	36.067	35.618	35.592	35.643	35.413	34.905	35.141	36.275	35.844	35.41	35.641	35.566	34.938	36.102	35.626	36.035	35.441	34.23	34.63	34.332	34.423	34.462	34.312	35.425	34.261	34.467
2016-08-15 13:30:01	35.659	35.074	36.346	35.568	35.754	35.93	35.311	35.688	36.305	35.694	35.671	34.581	36.04	35.177	36.199	35.673	36.717	35.835	35.436	35.652	36.441	35.415	38.046	36.129	35.618	35.53	35.331	35.413	34.78	35.453	35.901	35.969	35.098	35.516	34.942	35	35.79	35.19	36.16	35.191	33.98	35.255	34.519	34.423	34.4	34.187	35.301	34.323	34.529
2016-08-15 14:00:01	35.659	35.136	36.346	35.568	35.754	36.118	35.249	35.751	36.367	35.506	35.671	35.081	36.102	35.551	36.261	35.985	36.842	36.147	35.623	35.777	36.316	35.415	37.984	35.568	36.054	35.592	35.269	35.164	35.216	35.515	35.588	35.969	35.161	35.08	34.692	34.688	35.852	34.567	35.91	34.692	33.918	35.005	34.894	34.361	34.4	34.312	35.363	34.511	34.467
2016-08-15 14:30:01	35.721	35.198	36.346	35.693	35.817	36.055	35.374	35.688	36.43	35.881	35.858	35.206	36.601	35.738	36.323	36.172	36.842	36.334	35.747	36.089	36.191	35.79	38.233	35.505	36.179	35.53	35.705	35.476	35.341	35.515	35.401	35.969	35.098	35.392	34.879	35.249	35.79	34.567	35.972	34.879	34.043	35.317	34.769	34.298	34.525	34.375	35.55	34.698	34.591
2016-08-15 15:00:01	35.784	35.323	36.346	35.568	35.817	36.118	35.436	35.688	36.554	35.818	35.983	35.393	36.414	35.738	36.136	36.359	36.842	36.708	35.623	36.089	36.316	35.665	38.545	35.131	35.867	35.405	35.643	35.351	35.279	35.702	35.464	36.031	35.348	35.205	35.191	35	35.353	34.691	36.097	35.316	34.043	35.317	34.582	34.361	34.4	34.499	35.612	34.573	34.591
2016-08-15 15:30:01	35.908	35.51	36.408	35.818	35.879	36.367	35.748	35.938	36.866	36.13	36.045	34.956	36.975	35.925	36.261	36.359	36.966	36.646	35.872	35.964	36.129	35.727	38.296	35.38	35.555	35.467	35.705	35.289	35.341	35.578	35.214	35.907	35.473	35.205	35.379	34.875	35.103	34.754	35.723	34.941	34.105	35.255	34.582	34.361	34.649	34.562	35.425	34.635	34.716
2016-08-15 16:00:01	35.908	35.51	36.283	35.818	36.066	36.305	35.935	35.876	36.741	36.068	36.17	35.268	36.975	36.112	36.136	36.359	37.153	36.833	35.81	36.4	36.316	35.727	37.922	35.256	34.931	35.405	35.206	35.226	35.279	35.453	35.089	36.031	35.41	35.205	35.191	34.626	35.103	34.629	35.598	35.066	33.918	35.192	34.706	34.361	34.649	34.499	35.239	34.698	34.716
2016-08-15 16:30:01	35.846	35.51	36.907	35.693	35.879	36.055	35.935	35.876	36.679	36.193	36.108	35.455	37.099	36.237	36.448	36.11	37.215	36.895	35.934	36.587	36.191	35.665	37.673	35.131	34.994	35.218	35.081	35.289	35.092	35.141	34.527	35.72	35.41	34.955	35.316	34.439	35.478	34.816	35.411	35.066	34.043	35.067	34.769	34.174	34.462	34.499	35.737	34.573	34.654
2016-08-15 17:00:01	35.971	35.51	37.842	35.631	36.004	36.055	35.81	35.813	36.617	36.255	36.045	35.33	36.912	36.237	36.76	36.234	37.465	36.957	35.997	36.463	36.129	35.602	37.362	35.193	35.243	35.155	35.206	35.289	35.154	35.204	34.777	35.532	35.348	34.955	35.316	34.252	35.353	34.567	35.224	34.941	34.292	34.88	34.644	34.236	34.4	34	35.488	34.136	34.903
2016-08-15 17:30:01	36.096	35.76	37.78	35.755	36.316	36.242	36.06	35.813	36.804	36.504	35.92	35.455	37.037	36.299	36.698	36.608	37.527	37.519	36.059	36.65	36.191	35.665	36.49	34.569	35.118	35.343	35.144	35.289	35.092	35.266	34.84	35.283	35.285	34.457	35.254	34.875	35.041	34.193	35.411	34.754	34.105	34.505	34.831	34.049	34.089	34.187	35.55	34.511	35.651
2016-08-15 18:00:01	36.033	35.635	37.281	35.568	36.129	36.18	35.748	35.688	36.617	36.317	36.232	35.206	36.85	36.05	36.511	36.484	37.028	37.207	35.685	36.463	35.941	35.478	36.054	34.382	35.368	35.467	34.832	35.226	35.092	35.328	34.84	35.47	35.161	34.831	35.191	34.813	34.916	34.629	35.036	35.066	33.98	34.318	34.644	33.799	34.213	34.125	35.176	34.635	35.277
2016-08-15 18:30:01	35.846	35.51	36.907	35.631	35.941	36.055	35.623	35.564	36.43	36.255	36.108	35.143	36.476	35.925	36.012	36.421	36.717	36.583	35.56	36.276	35.692	35.291	35.991	34.569	35.493	35.218	34.832	35.102	35.092	35.204	34.84	35.22	35.098	34.831	35.067	35	34.729	34.754	34.849	34.941	33.918	34.068	34.706	34.049	34.213	34.25	34.802	34.511	34.966
2016-08-15 19:00:01	35.659	35.51	36.47	35.319	35.692	35.556	35.124	35.564	36.305	36.317	35.858	35.33	36.352	36.05	35.825	36.733	36.592	37.082	35.56	36.338	35.005	35.291	35.493	34.382	35.867	35.031	34.645	34.977	34.842	35.204	34.715	34.971	34.911	34.831	35.067	34.501	34.791	34.941	34.6	34.692	34.292	34.068	34.706	34.111	33.902	34.125	34.242	34.011	34.903
2016-08-15 19:30:01	35.472	35.136	36.283	35.007	35.255	35.307	34.937	35.377	35.868	35.881	35.733	35.143	35.853	35.613	35.7	36.484	36.281	37.269	35.373	35.777	35.068	35.291	34.558	34.07	35.555	35.155	34.52	34.977	34.842	35.141	34.84	34.784	34.662	34.955	35.129	35.125	34.479	34.754	34.475	34.442	34.167	34.193	34.644	34.049	34.338	33.376	34.117	34.261	34.529
2016-08-15 20:00:01	35.284	35.198	35.784	34.883	35.068	35.307	34.75	35.377	35.619	35.694	35.296	34.706	35.853	35.426	35.637	35.923	36.031	35.835	35.249	35.528	34.756	35.291	33.686	34.07	35.368	35.343	34.645	34.977	34.905	35.079	34.715	34.784	34.849	34.457	35.129	34.875	34.791	35.252	34.6	34.442	33.73	34.443	34.706	34.049	34.4	33.688	34.117	34.386	34.28
2016-08-15 20:30:01	35.284	35.198	35.66	34.82	35.005	35.369	34.874	35.439	35.681	35.506	35.234	34.894	35.604	35.426	35.7	35.299	35.72	35.336	35.249	35.59	35.005	35.166	32.938	34.132	35.43	35.467	34.832	35.226	35.279	35.266	34.902	34.659	34.911	34.831	35.129	34.688	35.353	35.377	34.225	34.442	33.98	34.505	34.831	34.111	34.4	33.688	34.242	34.511	34.716
2016-08-15 21:00:01	35.347	35.198	35.597	34.883	35.193	35.431	34.874	35.439	35.743	35.506	35.421	34.831	35.604	35.052	35.637	35.05	35.782	35.336	35.311	35.465	35.005	35.353	32.501	34.132	35.68	35.654	35.144	35.413	35.279	35.266	35.089	34.534	34.973	35.018	35.316	35.125	35.415	35.127	34.662	34.504	34.167	34.88	35.018	33.924	34.899	34	34.491	34.136	34.966
2016-08-15 21:30:01	35.222	35.261	35.597	35.007	35.193	35.431	34.75	35.439	35.743	35.569	35.359	35.018	35.541	35.301	35.575	34.863	35.657	35.398	35.373	35.59	35.005	35.478	31.815	34.32	35.742	35.592	35.081	35.413	35.279	35.453	35.152	34.659	35.098	35.018	35.129	35.312	35.478	35.127	34.849	34.567	34.292	34.818	35.206	33.737	35.023	33.875	34.616	34.323	35.153
2016-08-15 22:00:01	35.222	35.261	35.473	34.945	35.13	35.369	34.625	35.377	35.681	35.506	35.421	34.956	35.604	35.239	35.7	34.8	35.72	35.398	35.373	35.403	35.13	35.54	31.004	34.07	35.368	35.654	35.144	35.413	35.403	35.453	35.089	34.596	35.098	35.205	35.316	34.813	35.228	35.563	34.662	34.567	34.479	34.693	35.143	34.174	35.21	33.875	34.678	34.947	35.215
2016-08-15 22:30:01	35.16	35.198	35.223	34.945	35.005	35.431	34.625	35.377	35.619	35.506	35.483	35.081	35.666	35.114	35.637	34.8	35.844	35.523	35.373	35.59	35.068	35.478	30.318	33.82	35.555	35.654	35.206	35.476	35.154	35.328	35.276	34.534	35.036	35.142	35.503	34.813	35.166	35.19	34.724	34.629	34.479	35.005	35.33	34.236	35.21	33.938	34.491	34.885	35.215
2016-08-15 23:00:01	34.972	35.074	35.348	34.883	34.943	35.369	34.438	35.252	35.556	35.319	35.296	35.018	35.541	35.052	35.575	34.8	35.72	35.273	35.311	35.465	34.818	35.54	30.131	33.883	35.742	35.779	35.144	35.476	35.466	35.391	35.276	34.472	35.098	34.706	35.441	35	35.415	35.19	34.849	34.692	34.479	35.067	35.33	34.236	35.335	33.938	34.865	35.072	35.215
2016-08-15 23:30:01	34.847	35.136	35.223	34.571	34.818	35.307	34.188	35.19	35.431	35.132	34.984	35.018	35.354	34.99	35.513	34.8	35.595	35.398	35.186	35.091	35.13	35.602	29.819	33.883	35.68	35.717	35.144	35.476	35.341	35.391	35.214	34.472	35.098	35.205	35.316	35.312	35.353	35.626	34.662	34.504	34.542	34.63	35.33	34.174	35.272	33.813	34.802	35.134	35.277
2016-08-16 00:00:01	34.785	35.198	35.098	34.571	34.756	35.182	34.001	35.19	35.369	35.132	35.296	34.894	35.292	34.428	35.326	34.925	35.595	35.398	35.124	35.216	35.068	35.54	29.756	33.695	35.68	35.654	35.206	35.413	35.403	35.328	34.777	34.222	35.036	35.142	35.316	34.813	35.041	35.626	34.787	34.504	34.292	35.005	35.268	33.674	35.148	33.875	34.989	35.197	35.34
2016-08-16 00:30:01	34.66	35.074	35.161	34.446	34.693	35.057	33.876	35.065	35.307	35.132	35.171	34.956	35.479	34.616	35.45	34.987	35.533	35.211	35.124	35.278	35.13	35.478	29.881	33.945	35.493	35.654	35.144	35.413	35.466	35.141	35.276	34.16	35.098	35.018	35.441	35.125	35.166	35.439	34.787	34.379	34.604	35.067	35.268	34.174	34.836	33.813	34.74	35.072	35.277
2016-08-16 01:00:01	34.66	35.074	35.223	34.384	34.756	35.12	33.876	35.065	35.307	35.132	35.296	34.519	35.541	34.678	35.388	34.987	35.657	35.086	35.124	35.154	35.005	35.478	29.881	33.82	35.618	35.405	35.206	35.413	35.341	35.391	34.777	33.848	35.036	35.08	35.503	35.312	35.291	35.439	34.787	34.567	34.667	34.88	35.081	34.111	35.272	33.626	34.927	35.197	35.34
2016-08-16 01:30:01	34.66	35.136	35.285	34.259	34.756	35.057	33.876	35.127	35.556	35.07	35.047	35.018	35.479	34.428	35.326	34.987	35.657	35.024	35.062	35.216	35.068	35.353	30.817	33.883	35.306	35.467	35.081	35.289	35.403	34.767	34.84	33.848	35.098	35.142	35.566	34.875	35.041	35.563	34.787	34.504	34.791	34.942	35.393	34.174	35.335	33.75	34.865	34.76	35.09
2016-08-16 02:00:01	34.535	35.198	35.223	34.134	34.818	35.12	33.876	35.065	35.494	35.007	35.296	34.956	35.417	34.616	35.45	34.987	35.47	34.961	35.062	35.216	35.068	35.353	31.503	33.82	35.618	35.592	35.019	35.351	35.092	35.266	34.715	33.723	35.098	34.955	35.503	34.751	35.353	35.314	34.662	34.567	34.479	35.005	35.268	34.174	35.148	33.626	34.553	35.072	35.34
2016-08-16 02:30:01	34.535	35.386	35.223	34.134	34.818	35.12	33.876	35.127	35.431	34.883	35.171	34.956	35.541	34.678	35.388	35.05	35.595	34.899	35.062	34.904	35.193	35.291	32.376	33.571	35.68	35.592	35.019	35.351	35.279	35.141	35.152	33.723	35.161	35.142	35.566	35.187	35.103	35.439	34.662	34.442	34.542	35.005	35.33	34.049	34.899	33.563	34.553	35.197	35.402
2016-08-16 03:00:01	34.598	35.448	35.223	34.134	34.943	35.182	33.939	35.127	35.307	34.82	35.296	34.706	35.541	33.805	35.388	34.925	35.408	34.961	34.999	35.029	35.13	35.228	32.875	33.508	35.618	35.592	34.957	35.289	35.279	35.266	35.214	33.848	35.161	35.142	35.441	35.125	34.916	35.377	34.787	34.504	34.23	34.818	35.33	34.049	35.272	33.501	34.802	35.134	35.402
2016-08-16 03:30:01	34.473	35.323	35.223	34.197	34.818	35.182	34.001	35.127	35.494	34.758	35.359	34.831	35.604	34.491	35.201	35.112	35.533	34.961	35.062	35.029	35.13	35.415	33.187	33.383	35.43	35.53	35.081	35.289	35.092	35.204	35.152	33.598	35.161	34.768	35.503	35.249	35.353	35.377	34.724	34.255	34.417	34.942	35.33	33.986	35.335	33.563	34.927	35.01	35.34
2016-08-16 04:00:01	34.535	35.386	35.223	34.322	34.943	35.244	34.063	35.19	35.431	34.758	35.234	35.143	35.541	34.179	35.263	35.174	35.595	34.899	34.999	34.717	35.068	35.478	33.249	33.383	35.493	35.592	35.144	35.289	35.216	35.328	35.152	33.473	35.098	34.893	35.441	35.062	35.353	35.127	34.787	34.504	34.604	35.067	35.268	34.174	34.961	33.563	35.052	35.01	35.34
2016-08-16 04:30:01	34.66	35.261	35.223	33.947	34.943	35.244	34.063	34.94	35.494	34.883	35.359	35.268	35.604	34.491	35.263	35.112	35.47	34.899	34.999	34.967	35.193	35.415	33.062	33.196	35.368	35.405	35.144	35.351	35.341	35.017	35.089	33.473	35.223	35.08	35.316	35.312	35.103	35.252	34.662	34.629	34.604	34.818	35.393	33.674	35.397	33.501	35.052	35.259	35.402
2016-08-16 05:00:01	34.66	35.323	35.285	34.01	34.943	35.307	34.188	35.127	35.619	34.945	35.296	35.143	35.417	34.304	35.263	35.112	35.408	34.712	34.874	35.029	34.693	35.415	33.249	33.196	35.618	35.592	35.019	35.289	35.341	35.204	34.84	33.161	35.161	34.831	35.441	35.249	35.228	35.377	34.787	34.192	34.23	34.942	35.33	34.049	35.335	33.438	34.802	34.573	35.277
2016-08-16 05:30:01	34.66	35.323	35.223	34.134	34.943	35.307	34.251	35.19	35.619	34.883	35.296	34.894	35.292	34.366	35.326	34.987	35.47	34.837	34.937	34.967	35.005	35.415	33.062	33.009	35.555	35.592	35.144	35.289	35.466	35.079	34.59	32.849	35.161	35.142	35.379	34.751	35.103	35.439	34.724	34.255	34.479	34.818	35.081	33.674	35.397	33.313	34.989	35.134	35.277
2016-08-16 06:00:01	34.723	35.386	35.223	34.197	34.88	35.244	34.313	35.314	35.619	35.007	35.421	35.081	35.479	34.179	35.263	35.174	35.408	35.024	34.999	34.904	35.13	35.291	33.062	33.321	35.555	35.343	35.144	35.351	35.403	35.141	34.964	32.724	35.223	35.018	35.379	35.125	35.228	35.501	34.787	34.255	34.292	34.942	35.268	33.799	35.086	33.251	34.865	34.947	35.34
2016-08-16 06:30:01	34.723	35.323	35.161	34.322	34.943	35.182	34.438	35.252	35.681	35.07	35.483	34.644	35.043	34.366	35.139	34.987	34.847	35.024	34.937	34.717	35.193	35.415	33.748	32.946	35.493	35.405	35.019	35.289	35.403	34.954	34.902	33.223	35.161	34.831	34.942	34.938	35.041	35.377	34.787	34.192	34.355	34.818	35.206	33.799	34.899	33.189	34.74	34.386	35.277
2016-08-16 07:00:01	34.723	35.323	34.973	34.322	34.943	35.12	34.375	35.19	35.556	35.007	35.047	34.644	34.793	34.117	35.076	34.987	35.034	34.899	34.937	34.53	34.818	34.916	33.187	33.134	35.368	35.467	35.144	35.226	35.279	34.892	34.715	32.974	35.098	35.08	34.942	35	34.854	35.127	34.662	33.63	34.292	34.318	35.393	33.425	34.774	33.001	34.802	34.448	35.215
2016-08-16 07:30:01	34.66	35.261	35.098	34.322	35.005	34.683	34.375	35.252	35.556	34.945	35.483	34.457	34.793	34.054	34.951	35.112	35.096	34.837	34.874	34.717	34.693	35.166	33.686	33.258	35.118	35.28	35.081	35.039	35.216	34.954	34.715	33.036	34.662	34.581	35.067	34.501	34.542	35.003	34.662	33.255	34.167	34.131	35.018	33.362	34.213	33.126	33.992	34.573	34.903
2016-08-16 08:00:01	34.785	35.198	35.285	34.384	34.88	34.745	34.438	35.252	35.556	34.945	35.483	34.332	35.23	34.491	35.388	35.237	35.096	34.837	34.999	35.216	34.693	34.979	33.561	32.884	35.243	35.218	35.019	35.102	35.216	34.206	34.964	32.786	34.724	34.706	35.129	34.189	34.729	34.629	34.412	33.068	33.918	34.505	34.956	33.674	34.587	33.064	34.491	34.511	35.153
2016-08-16 08:30:01	34.847	35.323	35.285	34.509	34.818	35.244	34.625	35.439	35.619	35.195	35.608	35.018	35.292	34.99	35.45	35.299	35.346	35.024	35.124	35.341	35.005	34.542	34.06	32.946	35.056	35.467	34.957	35.164	35.154	34.892	34.84	32.599	34.911	34.27	34.942	34.501	35.041	35.19	34.662	33.193	34.105	34.63	35.143	33.674	34.836	33.251	34.74	34.885	35.34
2016-08-16 09:00:01	35.035	35.386	35.66	34.758	34.943	35.182	34.937	35.314	35.868	35.195	35.671	35.33	35.043	34.803	35.45	35.361	35.221	34.899	35.062	35.403	35.13	34.854	33.997	33.071	35.243	35.654	34.957	35.476	35.154	34.455	34.902	32.974	34.973	34.519	34.942	34.813	34.791	34.691	34.787	33.068	34.167	34.755	34.395	33.924	34.836	33.313	34.865	34.822	35.34
2016-08-16 09:30:01	35.097	35.51	35.784	34.82	35.005	35.244	35.124	35.439	35.931	35.257	35.671	35.143	35.292	35.177	35.887	35.424	35.034	34.837	35.062	35.465	35.317	34.916	33.997	33.071	35.243	35.779	35.081	35.538	35.466	34.642	34.964	33.473	34.911	34.644	35.503	34.875	35.041	35.065	34.724	33.255	34.167	34.38	34.582	33.737	34.712	33.501	34.865	34.323	35.402
2016-08-16 10:00:01	34.847	35.261	35.847	34.696	35.13	35.182	34.75	35.439	36.055	35.257	35.359	35.268	35.167	34.678	36.199	35.611	35.221	35.086	35.373	35.403	35.38	35.228	33.997	33.883	35.493	35.904	35.206	35.663	35.528	34.206	34.902	33.972	35.036	35.142	35.503	34.564	35.228	34.816	35.224	33.13	33.855	34.88	34.706	33.737	35.086	33.75	35.239	34.822	35.215
2016-08-16 10:30:01	34.972	35.198	35.535	34.446	35.255	35.244	34.687	35.501	35.993	35.195	35.296	34.831	35.105	34.553	36.012	35.673	35.657	34.712	35.249	35.091	35.068	35.415	34.309	34.694	35.618	35.966	35.393	35.476	35.466	34.954	35.214	34.472	35.348	35.08	35.503	35	35.665	34.878	35.723	33.693	33.543	34.755	34.706	34.111	34.899	33.875	35.55	34.261	34.591
2016-08-16 11:00:01	35.16	35.136	35.722	34.446	35.38	35.244	34.438	35.564	35.993	35.319	35.109	34.831	34.98	34.74	36.323	35.424	35.72	34.462	34.874	34.779	35.567	35.54	34.808	35.38	35.742	35.717	35.643	36.162	35.279	34.892	35.464	35.283	35.473	34.893	35.566	34.751	35.602	35.127	35.848	33.942	33.793	35.005	34.706	33.799	34.649	34	35.301	34.074	34.217
2016-08-16 11:30:01	35.222	35.198	36.096	34.758	35.442	35.431	34.563	35.626	36.055	35.257	35.047	35.018	34.98	34.74	36.261	35.361	35.844	34.4	34.874	34.967	35.629	35.54	35.182	37.002	35.618	35.904	35.768	36.037	35.154	34.954	35.526	35.47	35.722	35.329	35.441	34.688	35.79	35.813	35.972	34.255	33.793	34.942	34.395	33.986	34.649	33.875	34.802	34.011	34.03
2016-08-16 12:00:01	35.222	35.136	36.096	34.82	35.505	35.494	34.5	35.564	36.055	35.195	35.234	34.706	35.105	34.803	36.199	35.361	35.657	34.338	34.812	34.842	35.442	35.103	35.68	36.191	35.306	35.779	35.518	35.538	34.967	34.829	35.526	35.532	35.535	35.454	35.067	34.626	35.228	35.688	35.972	34.629	33.793	34.693	34.207	33.799	34.4	33.75	34.802	34.074	33.968
2016-08-16 12:30:01	35.284	35.136	36.159	34.696	35.442	35.556	34.438	35.501	36.055	35.257	35.359	34.706	35.043	34.491	36.136	35.424	36.094	34.462	34.999	35.091	35.193	35.353	35.929	36.379	34.994	35.592	35.206	35.039	34.655	35.141	35.526	35.657	35.41	35.329	35.254	34.813	35.478	35.003	35.785	34.504	33.855	34.568	34.332	34.174	34.836	33.626	35.239	34.074	34.03
2016-08-16 13:00:01	35.284	35.198	36.159	34.82	35.567	35.619	34.5	35.564	36.118	35.195	35.234	35.206	35.23	34.803	35.949	35.486	36.218	34.587	35.062	35.278	35.567	35.291	36.178	36.004	35.43	35.779	35.144	35.164	34.655	35.266	35.401	35.22	35.41	35.205	35.254	34.751	35.353	34.255	35.66	34.567	33.543	35.192	34.519	33.986	34.899	34.25	35.176	34.074	34.03
2016-08-16 13:30:01	35.409	35.323	36.283	35.07	35.692	35.93	34.625	35.377	36.305	35.444	35.109	35.33	35.479	34.678	36.012	35.611	36.281	35.086	35.124	35.465	36.066	35.602	36.427	36.566	36.054	35.779	35.269	35.601	34.967	35.266	35.526	35.532	35.535	35.267	35.379	34.564	35.103	35.314	35.972	34.754	33.98	35.504	35.018	34.298	35.335	34.811	35.612	34.511	34.654
2016-08-16 14:00:01	35.409	35.386	36.47	35.319	35.754	36.055	34.999	35.501	36.367	35.694	35.671	35.206	35.728	34.803	36.323	35.86	36.405	35.648	35.311	35.652	36.316	35.602	37.113	36.067	36.366	35.717	35.58	35.413	35.279	35.079	35.464	35.782	35.41	35.205	35.129	35.062	35.415	35.563	36.097	34.754	34.105	35.504	35.018	34.174	35.522	35.061	35.799	34.323	34.591
2016-08-16 14:30:01	35.659	35.573	36.533	35.506	35.817	36.18	35.124	35.626	36.43	35.818	35.733	35.33	36.04	34.616	36.386	36.234	36.592	35.897	35.56	35.715	35.941	35.478	38.233	35.755	35.493	35.654	35.269	35.351	35.154	35.266	35.276	35.782	35.223	35.329	35.191	34.564	35.103	34.629	35.785	35.129	34.667	35.504	35.33	34.174	35.335	35.311	35.862	35.01	35.09
2016-08-16 15:00:01	35.659	35.697	36.346	35.506	35.754	36.118	35.186	35.688	36.554	35.881	35.733	35.455	36.414	35.239	36.573	36.359	36.655	36.396	35.623	36.089	36.004	35.602	38.545	35.006	35.555	35.467	35.144	35.102	35.216	35.391	35.089	35.969	35.223	35.142	35.129	34.439	35.103	34.878	35.91	35.129	34.479	35.504	35.455	34.548	35.459	35.685	36.048	35.446	35.402
2016-08-16 15:30:01	35.721	35.76	36.346	35.568	35.817	36.118	35.374	35.688	36.741	35.943	36.045	35.705	37.286	35.987	36.698	36.608	37.776	37.332	36.122	36.899	36.566	35.665	38.607	35.193	35.243	35.53	35.456	34.977	35.279	35.64	35.089	35.969	35.285	34.893	35.129	34.377	35.228	34.691	35.91	35.066	35.54	36.254	35.954	35.484	36.456	35.81	36.733	36.257	36.15
2016-08-16 16:00:01	35.721	35.885	36.221	35.755	35.941	36.118	35.686	35.813	36.866	35.881	37.106	36.891	38.158	36.797	37.134	37.231	38.337	38.142	36.932	37.46	36.503	35.602	38.669	35.443	35.368	35.467	35.081	35.164	35.092	35.079	35.152	35.907	35.473	35.08	35.191	34.875	35.478	34.878	35.785	35.191	35.415	36.316	35.954	35.297	36.082	36.309	36.982	36.694	37.023
2016-08-16 16:30:01	35.784	35.822	36.283	35.631	35.941	35.993	35.81	35.751	36.929	36.068	37.106	36.516	38.532	36.922	36.885	36.857	38.399	38.641	37.119	37.46	36.066	35.415	38.358	34.632	35.181	35.405	35.081	35.102	34.78	35.453	35.089	35.907	35.41	34.893	35.69	34.564	35.353	34.629	35.785	35.191	35.103	36.066	35.892	35.235	35.833	36.559	37.418	37.691	37.895
2016-08-16 17:00:01	36.033	36.009	36.346	35.755	36.129	36.18	35.997	35.876	36.929	36.068	36.732	36.579	38.532	36.984	37.009	36.484	38.275	38.89	36.994	37.335	36.066	35.478	38.046	34.694	35.243	35.53	35.144	35.226	34.967	35.515	34.964	35.657	35.473	35.018	36.439	34.813	34.916	35.439	35.91	35.753	35.478	36.191	36.328	36.233	36.954	37.744	37.73	37.442	37.583
2016-08-16 17:30:01	35.971	36.072	36.346	35.693	36.129	36.242	35.997	35.813	37.116	36.255	36.482	36.641	37.785	36.922	36.635	36.172	38.025	38.392	36.745	37.647	36.004	35.478	37.673	34.881	35.243	35.467	35.206	35.975	35.092	35.266	34.964	35.782	35.535	34.706	35.753	35.249	35.041	35.999	36.783	35.878	36.663	37.565	36.765	36.483	36.144	37.37	37.107	36.507	36.399
2016-08-16 18:00:01	35.534	36.009	36.283	35.568	36.066	36.118	35.686	35.751	36.741	36.255	36.42	36.204	37.162	36.797	36.448	36.234	37.652	37.581	36.558	37.273	35.505	35.291	37.237	34.694	35.306	35.53	35.892	35.601	35.341	35.328	34.964	35.782	35.909	34.831	35.379	35.249	34.417	34.941	35.723	35.379	36.164	36.878	35.393	35.796	34.649	35.935	36.297	35.134	35.34
2016-08-16 18:30:01	35.784	35.885	36.034	35.444	35.817	36.055	35.561	35.688	36.679	36.317	36.232	36.079	36.539	36.61	36.448	36.297	37.34	37.207	36.371	36.774	36.254	35.228	36.926	34.944	35.306	35.779	35.331	35.164	35.653	35.204	34.902	35.033	35.161	34.768	34.942	35.062	34.854	34.941	34.724	35.129	34.667	35.941	34.582	35.359	34.276	35.061	35.55	34.386	34.903
2016-08-16 19:00:01	35.596	35.76	36.096	35.132	35.442	35.494	35.374	35.501	36.305	36.13	35.983	35.58	36.04	36.299	36.199	35.985	36.904	36.708	36.309	36.587	35.941	35.166	36.054	34.944	34.869	35.405	34.894	34.977	35.341	34.892	34.902	35.096	34.911	34.145	35.004	35.187	35.166	34.816	34.225	34.442	34.854	35.442	34.519	35.235	34.338	35.186	35.114	34.573	34.778
2016-08-16 19:30:01	35.534	35.635	35.909	35.07	35.442	35.307	34.937	35.439	36.055	35.881	35.795	35.018	35.791	35.863	35.762	35.673	36.405	36.147	35.872	36.151	35.317	35.228	34.932	34.694	34.994	35.467	34.769	34.665	35.092	35.079	34.84	34.784	34.599	34.706	34.879	34.938	34.791	34.691	34.163	34.629	34.667	34.693	34.582	35.172	34.462	34.936	34.74	34.698	34.716
2016-08-16 20:00:01	35.347	35.51	35.535	34.883	35.255	35.494	34.937	35.314	35.806	35.569	35.546	35.018	35.541	35.613	35.637	35.549	36.156	35.71	35.623	36.026	35.13	35.166	33.187	34.507	34.994	35.405	34.395	34.727	34.967	35.204	34.59	34.846	34.911	34.706	35.004	35.062	34.979	35.19	34.1	34.442	34.667	34.568	34.769	35.047	34.587	34.624	34.616	34.573	34.716
2016-08-16 20:30:01	35.222	35.386	35.535	34.571	35.13	35.431	34.625	35.252	35.681	35.382	35.671	35.206	35.417	35.426	35.575	35.424	36.156	35.398	35.436	36.089	34.943	35.228	32.626	34.444	35.243	35.53	34.707	34.79	35.216	35.266	34.777	34.908	34.973	34.893	35.004	34.688	34.854	35.252	34.288	34.442	34.355	34.63	34.831	35.047	34.712	34.437	34.802	34.822	34.591
2016-08-16 21:00:01	35.097	35.448	35.535	34.509	35.068	35.244	34.438	35.252	35.681	35.319	35.671	35.393	35.604	35.301	35.513	35.424	36.156	35.398	35.436	36.151	34.943	35.291	31.753	34.32	35.368	35.654	35.081	35.226	35.216	35.391	34.902	34.721	35.036	34.706	35.316	35.187	34.542	35.563	34.537	34.379	34.479	34.755	34.956	35.047	34.712	34.375	35.114	34.947	34.654
2016-08-16 21:30:01	35.035	35.448	35.473	34.509	34.943	35.244	34.313	35.252	35.681	35.257	35.733	35.518	35.728	35.239	35.513	35.549	36.094	35.398	35.436	35.964	34.943	35.353	31.254	34.257	35.493	35.717	34.957	35.289	35.403	35.266	35.089	34.784	35.036	34.893	35.316	35	35.041	35.688	34.537	34.567	34.729	34.693	34.956	35.047	34.961	34.375	35.114	35.01	34.155
2016-08-16 22:00:01	34.972	35.51	35.41	34.446	34.943	35.057	34.188	35.19	35.681	35.319	35.92	35.33	35.604	35.052	35.45	35.549	35.969	35.086	35.436	35.839	35.005	35.415	30.318	33.82	35.493	35.717	34.832	35.289	35.466	34.829	35.152	34.409	35.098	34.955	35.316	35.312	35.166	35.065	34.475	34.13	34.791	34.568	35.081	34.923	34.899	34.312	34.989	35.01	34.654
2016-08-16 22:30:01	34.91	35.448	35.348	34.446	34.943	35.057	34.126	35.19	35.619	35.257	35.858	35.268	35.417	35.052	35.45	35.549	35.907	35.024	35.373	35.777	35.068	35.415	29.819	33.82	35.493	35.841	34.894	35.289	35.466	35.266	35.214	34.409	35.036	34.644	35.316	35.374	34.417	35.688	34.662	34.13	34.542	34.755	34.956	34.985	35.148	34.25	35.114	35.197	34.841
2016-08-16 23:00:01	34.847	35.51	35.348	34.509	34.88	35.057	34.126	35.19	35.494	35.257	35.733	35.33	35.417	34.927	35.45	35.549	35.907	34.961	35.373	35.59	35.005	35.478	29.319	33.883	35.618	35.592	34.894	35.351	35.466	35.266	35.214	34.534	35.036	34.893	35.191	35.125	34.667	35.19	34.537	34.567	34.667	34.505	34.831	34.798	35.086	34.187	34.989	35.384	34.903
2016-08-16 23:30:01	34.723	35.51	35.41	34.384	34.818	35.057	34.001	35.252	35.494	35.195	35.795	35.018	35.292	34.865	35.45	35.549	35.844	35.024	35.311	35.59	35.193	35.415	28.258	33.758	35.555	35.654	34.832	35.351	35.528	35.079	35.152	34.409	35.036	34.955	35.316	35	34.542	35.501	34.537	34.629	34.604	34.443	34.956	34.735	35.086	34.187	34.989	35.197	34.966
2016-08-17 00:00:01	34.785	35.448	35.535	34.384	34.88	35.057	34.001	35.252	35.494	35.132	35.733	35.393	35.292	34.803	35.45	35.237	35.844	35.086	35.373	35.59	35.068	35.353	28.196	33.633	35.555	35.779	35.019	35.413	35.216	35.328	35.027	34.16	35.036	35.018	35.379	34.626	34.542	35.75	34.6	34.379	34.23	34.568	34.831	34.735	35.148	34.063	35.114	35.197	35.028
2016-08-17 00:30:01	34.785	35.386	35.473	34.322	34.943	35.057	34.001	35.252	35.556	35.195	35.671	35.33	35.23	34.74	35.45	35.549	35.782	34.961	35.373	35.465	35.005	35.353	28.196	33.446	35.493	35.779	35.081	35.289	35.466	35.328	35.089	34.16	35.098	35.08	35.379	35	34.604	35.314	34.6	34.504	34.604	34.755	34.831	34.673	35.148	34.125	34.865	35.509	35.09
2016-08-17 01:00:01	34.785	35.448	35.473	34.322	35.005	35.12	34.126	35.252	35.556	35.132	35.671	35.518	35.292	34.74	35.388	35.611	35.72	34.899	35.373	35.528	35.005	35.353	27.946	33.134	35.555	35.654	34.957	35.289	35.403	34.892	35.089	34.035	35.161	34.831	35.441	35.249	35.228	35.252	34.6	34.379	34.604	34.818	34.831	34.611	35.148	34.063	35.052	35.322	34.903
2016-08-17 01:30:01	34.785	35.51	35.473	34.322	35.005	35.244	34.188	35.252	35.556	35.195	35.733	35.518	35.23	34.74	35.388	35.673	35.782	34.837	35.373	35.528	35.068	35.291	28.196	33.134	35.555	35.654	35.019	35.351	35.279	35.141	35.152	34.035	35.098	35.018	35.254	35.187	34.854	35.439	34.6	34.005	34.542	34.38	34.831	34.611	35.148	34.063	34.927	35.446	35.028
2016-08-17 02:00:01	34.847	35.386	35.473	34.322	34.88	35.182	34.313	35.314	35.556	35.257	35.733	35.58	35.354	34.74	35.45	35.611	35.844	34.899	35.311	35.528	35.005	35.353	28.758	33.258	35.618	35.654	34.894	35.351	35.466	35.079	35.152	33.785	35.223	35.142	35.503	35.374	35.228	35.626	34.662	34.442	34.542	34.942	34.769	34.548	35.21	33.875	34.927	35.446	35.028
2016-08-17 02:30:01	34.847	35.51	35.223	34.322	35.13	35.244	34.313	35.252	35.556	35.257	35.671	35.643	35.292	34.678	35.388	35.549	35.595	34.774	35.373	35.403	34.943	35.041	29.195	33.009	35.618	35.53	35.081	35.351	35.403	35.328	35.276	33.66	35.098	35.08	35.441	35.125	34.791	35.439	34.6	34.442	34.542	34.755	34.706	34.486	35.21	33.875	35.114	34.947	35.153
2016-08-17 03:00:01	34.785	35.386	35.348	34.322	35.255	34.932	34.375	35.314	35.619	35.007	35.671	35.518	35.417	34.616	35.513	35.549	35.595	34.774	35.373	35.341	34.943	35.228	30.068	32.946	35.68	35.592	35.019	35.351	35.341	35.328	35.214	33.598	35.161	34.644	35.316	35.312	34.916	35.377	34.662	34.317	34.542	34.568	34.894	34.423	35.086	33.813	34.927	35.384	35.028
2016-08-17 03:30:01	34.847	35.573	35.41	34.446	35.068	35.307	34.5	35.19	35.681	35.007	35.671	35.58	35.417	34.678	35.513	35.549	35.408	34.837	35.436	35.465	35.005	35.166	30.443	33.071	35.618	35.592	35.019	35.476	35.341	35.266	34.84	33.723	35.161	34.893	35.441	35.249	34.979	35.688	34.6	34.442	34.417	34.755	34.582	34.486	35.023	33.938	35.239	35.509	35.028
2016-08-17 04:00:01	34.91	35.697	35.41	34.509	35.193	35.307	34.625	35.377	35.806	35.195	35.608	35.643	35.541	34.74	35.575	35.549	35.408	34.712	35.436	35.59	35.005	35.166	30.879	33.009	35.555	35.53	35.019	35.351	35.403	35.266	35.152	33.723	35.161	34.955	35.441	35	34.979	35.688	34.662	34.567	34.417	34.505	34.706	34.423	35.148	33.875	35.239	35.446	35.028
2016-08-17 04:30:01	34.972	35.51	35.535	34.509	35.255	35.244	34.625	35.377	35.619	35.195	35.795	35.643	35.479	34.865	35.513	35.673	35.47	34.712	35.436	35.528	35.005	35.103	31.316	32.822	35.43	35.53	35.019	35.413	35.403	35.141	35.027	33.66	35.223	34.831	35.503	35.125	34.979	35.688	34.6	34.504	34.292	34.505	34.706	34.486	34.961	33.813	35.114	35.509	35.028
2016-08-17 05:00:01	35.035	35.573	35.473	34.509	35.255	35.369	34.687	35.439	35.743	35.195	35.795	35.767	35.479	34.927	35.513	35.611	35.346	34.774	35.436	35.528	35.068	35.228	31.566	32.697	35.618	35.53	34.957	35.289	35.341	34.518	35.089	33.286	35.161	35.08	35.441	35.249	34.979	35.688	34.6	34.442	34.417	34.568	34.831	34.298	34.899	33.875	35.301	35.384	34.966
2016-08-17 05:30:01	35.035	35.51	35.473	34.509	35.255	35.369	34.5	35.377	35.681	35.132	35.795	35.705	35.479	34.927	35.326	35.611	35.408	34.587	35.373	35.403	35.068	35.166	31.69	32.385	35.618	35.654	34.957	35.351	35.403	34.954	34.84	33.161	35.161	34.644	35.379	35.125	34.667	35.75	34.475	34.13	34.292	34.63	34.706	34.486	35.086	33.75	35.301	35.322	35.028
2016-08-17 06:00:01	34.972	35.573	35.535	34.633	35.317	35.369	34.75	35.439	35.619	35.195	35.795	35.206	35.354	34.927	35.326	35.673	35.346	34.649	35.373	35.278	35.068	35.166	31.878	32.634	35.555	35.53	34.957	35.102	35.403	34.892	35.027	32.911	35.036	34.955	35.441	35.125	35.103	35.377	34.6	34.13	34.292	34.505	34.644	34.298	34.961	33.875	35.239	35.259	34.654
2016-08-17 06:30:01	35.035	35.573	35.285	34.633	35.317	35.431	34.75	35.501	35.743	35.319	35.795	35.643	35.354	34.927	35.45	35.673	35.096	34.774	35.373	35.403	35.005	34.729	32.376	32.946	35.43	35.592	34.957	35.289	35.466	34.642	34.902	33.161	35.161	34.955	35.379	34.626	34.667	35.563	34.6	33.693	34.292	34.63	34.644	34.236	34.712	33.875	35.176	35.01	34.654
2016-08-17 07:00:01	34.847	35.51	35.473	34.633	35.317	35.431	34.75	35.377	35.619	35.382	35.733	35.393	35.292	34.927	35.388	35.486	35.159	34.712	35.373	35.403	35.005	35.041	32.501	33.134	35.493	35.53	35.144	35.289	35.341	35.141	34.652	32.599	34.911	34.519	35.129	34.751	34.854	35.626	34.6	33.38	34.355	34.443	34.769	34.174	34.587	33.938	35.114	35.134	34.778
2016-08-17 07:30:01	35.097	35.573	35.348	34.883	35.317	35.431	34.812	35.501	35.743	35.382	35.92	35.705	35.354	35.301	35.45	35.611	35.159	34.837	35.498	35.403	34.756	34.791	32.501	32.822	35.43	35.467	35.206	35.164	34.967	34.829	34.964	32.599	35.036	34.893	35.191	34.875	34.791	35.563	34.412	33.005	34.292	34.568	34.831	34.111	34.276	34.187	35.239	35.01	34.778
2016-08-17 08:00:01	35.222	35.635	35.535	35.07	35.442	35.556	34.999	35.564	35.743	35.569	36.108	36.017	35.417	35.488	35.7	35.736	35.283	35.211	35.498	35.839	34.756	34.604	32.751	32.822	35.181	35.405	34.957	35.226	35.092	34.705	34.964	32.474	34.973	34.332	35.067	34.751	34.667	35.19	34.288	32.693	34.417	34.505	34.769	34.298	35.023	34.063	35.239	35.259	34.966
2016-08-17 08:30:01	35.347	35.697	35.41	35.132	35.505	35.619	34.999	35.626	35.993	35.694	36.045	35.705	35.417	35.551	35.637	35.86	35.346	35.149	35.623	35.902	34.756	34.417	33.125	32.322	35.243	35.467	35.081	35.289	35.154	34.143	35.027	32.537	34.973	34.581	35.129	34.688	34.854	35.003	34.35	33.255	34.23	34.693	34.894	34.423	35.335	34.25	35.052	35.259	35.028
2016-08-17 09:00:01	35.409	35.573	35.722	35.257	35.629	35.619	35.124	35.688	35.993	35.631	36.17	35.955	35.479	35.551	35.7	35.86	35.346	35.211	35.934	35.715	34.444	34.916	33.561	32.759	35.306	35.654	35.019	35.413	35.403	34.455	34.964	32.786	34.973	34.457	35.254	35.125	34.979	35.252	34.412	32.943	34.604	34.63	35.206	34.548	35.522	34.312	35.239	34.947	35.215
2016-08-17 09:30:01	35.472	35.51	35.722	35.444	35.817	35.619	35.124	35.751	35.993	35.569	36.17	35.767	35.479	35.675	35.762	35.86	35.533	35.273	35.934	35.902	34.756	35.103	33.81	33.321	35.181	35.717	35.081	35.601	35.59	34.829	35.027	33.223	34.973	34.706	35.379	34.439	34.979	35.563	34.35	32.881	34.542	34.63	35.143	34.611	35.459	34.437	35.363	34.947	35.215
2016-08-17 10:00:01	35.596	35.635	35.784	35.506	35.941	35.681	35.186	35.751	36.118	35.631	36.232	36.516	35.604	35.738	36.261	36.047	35.969	35.523	35.997	36.026	35.255	35.228	33.935	33.883	35.555	35.779	35.081	35.663	35.715	34.829	35.214	33.785	35.036	34.893	35.379	35.125	35.228	35.75	34.974	33.193	34.791	34.755	35.081	34.611	35.272	34.499	35.612	35.072	35.09
2016-08-17 10:30:01	35.659	35.448	35.909	35.568	36.004	35.743	35.186	35.813	36.055	35.818	36.357	36.766	35.853	35.925	36.822	36.11	36.281	35.71	36.184	36.276	35.317	35.228	33.935	34.694	35.181	35.966	34.957	35.788	35.715	34.705	35.276	34.472	35.285	34.893	35.503	35.125	35.228	35.127	35.224	33.443	34.542	34.63	35.143	34.673	35.708	34.375	35.612	34.947	35.153
2016-08-17 11:00:01	35.721	35.323	36.159	35.506	36.129	35.806	34.874	35.876	36.055	35.756	36.232	36.766	35.791	35.863	37.009	36.11	36.592	35.71	36.122	36.151	35.442	35.665	34.496	35.131	35.243	35.904	35.456	35.975	35.466	34.642	35.526	35.033	35.473	35.08	35.379	34.875	35.291	34.941	35.473	33.568	34.355	34.63	35.081	34.673	35.646	34.437	35.55	35.072	34.903
2016-08-17 11:30:01	35.784	35.323	36.221	35.506	36.129	35.868	34.812	35.813	35.993	35.756	35.983	36.329	35.604	35.863	36.573	36.047	36.655	35.71	35.81	36.026	35.068	35.602	34.745	35.568	35.43	35.841	35.643	36.162	35.029	34.892	35.588	35.408	35.535	34.831	35.503	34.751	35.291	34.878	35.785	33.942	34.292	34.63	35.081	34.86	35.023	34.687	35.239	35.197	34.903
2016-08-17 12:00:01	35.784	35.448	35.972	35.444	35.941	35.93	35.062	35.751	35.931	35.756	35.983	36.267	35.479	35.675	36.261	35.86	36.717	35.585	35.373	35.839	35.193	35.602	35.244	35.942	35.306	35.654	35.768	35.601	34.78	34.954	35.588	35.782	35.597	35.205	35.441	34.626	35.353	34.941	35.723	34.192	34.729	34.256	34.956	34.985	35.397	34.874	35.363	35.134	34.716
2016-08-17 12:30:01	35.659	35.323	36.159	35.444	35.817	35.993	35.062	35.688	36.055	35.756	36.045	36.079	35.417	35.613	36.386	35.611	36.655	35.648	35.436	35.652	34.818	35.353	36.116	36.316	35.43	35.592	35.643	35.601	34.593	35.079	35.526	35.345	35.473	35.329	35.503	34.626	35.166	35.688	35.91	34.379	34.791	34.693	35.081	34.673	35.459	34.936	35.55	35.322	34.467
2016-08-17 13:00:01	35.659	35.386	36.159	35.444	35.754	35.993	35.062	35.751	35.868	35.569	36.045	35.518	35.604	35.675	36.323	36.047	36.904	35.71	35.56	35.777	35.13	35.602	36.552	35.63	35.68	35.654	35.705	35.538	34.718	35.079	35.588	35.408	35.473	35.267	35.254	34.377	35.291	34.629	35.848	34.629	34.667	34.63	35.143	35.047	35.272	35.124	35.612	34.885	34.654
2016-08-17 13:30:01	35.659	35.074	36.221	35.506	35.754	35.93	34.999	35.688	36.118	35.756	36.045	36.142	35.853	35.738	36.199	36.234	37.091	35.959	35.747	35.964	35.567	35.353	37.05	35.131	35.306	35.405	35.643	35.476	34.842	34.829	35.401	35.22	35.41	35.08	35.191	34.751	34.916	35.314	35.785	34.879	34.479	34.942	35.206	35.11	35.397	35.124	35.488	35.072	34.654
2016-08-17 14:00:01	35.659	35.386	36.283	35.631	35.754	35.993	35.124	35.751	36.242	35.818	36.108	35.955	35.978	35.8	36.448	36.172	37.278	36.334	35.997	36.151	35.692	35.353	36.863	34.819	35.618	35.717	35.518	35.289	34.967	35.204	35.276	35.408	35.285	35.018	35.254	34.751	35.166	35.314	35.723	34.941	34.667	34.693	35.206	35.047	35.335	34.936	35.737	35.197	34.716
2016-08-17 14:30:01	35.721	35.573	36.47	35.693	35.879	36.18	35.186	35.876	36.367	35.881	36.232	36.017	36.165	35.925	36.511	36.359	37.402	36.646	36.122	36.338	35.879	35.478	36.677	34.569	34.931	35.467	35.393	35.289	35.092	35.391	35.401	35.595	35.41	34.955	35.379	34.751	35.291	35.127	35.785	35.004	34.604	35.255	35.268	35.235	35.148	35.311	35.488	34.885	34.966
2016-08-17 15:00:01	35.784	35.573	36.408	35.818	35.941	36.242	35.436	35.938	36.492	36.068	36.295	36.267	36.725	35.987	36.635	36.484	37.589	36.833	36.122	36.463	36.004	35.727	37.362	34.881	35.306	35.467	35.518	35.413	35.092	35.079	35.276	35.782	35.41	35.018	35.191	34.688	35.665	35.439	35.723	35.316	34.667	35.317	35.393	35.11	35.086	35.186	35.55	35.571	34.966
2016-08-17 15:30:01	35.846	35.635	36.408	35.818	35.879	36.242	35.436	35.938	36.617	36.068	36.42	36.142	36.352	35.987	36.635	36.359	37.215	36.583	36.122	36.276	36.066	35.727	37.548	35.193	35.68	35.53	35.269	35.164	34.78	35.017	35.089	35.47	35.473	34.831	35.067	35	34.729	35.19	35.723	35.254	34.854	35.005	35.268	34.923	35.708	35.248	35.425	35.01	34.966
2016-08-17 16:00:01	35.846	35.697	36.408	35.755	35.817	36.18	35.498	35.938	36.492	36.005	36.357	36.391	36.227	36.237	36.822	36.297	36.904	36.646	36.184	36.4	35.692	35.665	37.113	35.131	35.43	35.343	35.019	35.164	34.905	35.079	35.027	35.657	35.285	34.955	35.004	34.751	34.667	34.629	35.473	35.379	34.791	35.379	35.33	35.11	35.459	35.373	35.363	35.134	35.028
2016-08-17 16:30:01	35.908	35.885	36.47	35.942	35.879	36.367	35.748	36.063	36.741	36.193	36.357	36.329	36.165	36.237	36.822	36.234	36.717	36.583	36.246	36.65	35.629	35.415	36.988	34.694	34.994	35.654	35.019	35.164	35.154	35.391	34.964	35.532	35.473	35.018	35.191	34.875	34.729	34.941	35.286	35.441	34.729	35.255	35.018	35.172	35.459	35.061	35.301	35.134	35.215
2016-08-17 17:00:01	35.846	35.822	36.283	35.818	35.941	36.242	35.748	36.063	36.617	36.193	36.295	36.579	36.289	36.361	37.134	36.484	36.966	36.77	36.371	36.587	35.692	35.353	36.988	34.944	35.118	35.343	34.894	35.289	34.842	35.391	34.964	35.47	35.161	34.831	35.379	35.062	34.667	34.816	35.286	35.004	34.791	35.067	35.081	35.172	35.397	35.186	35.924	34.947	35.651
2016-08-17 17:30:01	35.908	35.885	36.283	35.88	35.879	36.242	35.81	36	36.617	36.193	36.42	36.891	36.352	36.486	36.947	36.733	37.028	36.646	36.309	36.525	35.692	35.478	36.739	35.131	35.43	35.343	34.582	35.413	34.78	35.328	35.152	35.47	35.285	35.018	35.503	35.125	34.791	35.127	35.286	35.441	35.353	35.13	35.018	35.11	35.646	34.999	35.799	36.008	35.277
2016-08-17 18:00:01	35.908	35.822	36.283	35.818	35.941	35.993	35.623	35.876	36.43	36.255	36.357	36.641	36.227	36.174	37.009	36.67	36.779	36.458	36.059	36.525	35.629	35.54	36.988	34.944	35.43	35.28	35.019	35.351	34.967	35.266	35.276	35.22	35.473	35.142	35.191	34.813	35.103	35.065	35.224	35.316	35.478	35.13	34.956	35.11	35.459	34.936	35.675	35.384	35.09
2016-08-17 18:30:01	35.908	35.76	35.909	35.755	35.941	36.055	35.623	35.813	36.492	36.13	36.232	36.079	35.978	36.112	36.573	36.546	36.53	36.209	35.934	36.463	35.442	36.289	36.303	34.881	35.93	35.28	34.707	35.351	35.154	35.391	35.214	35.096	35.348	35.454	35.191	34.938	34.542	35.065	34.724	34.941	35.166	34.942	35.018	35.359	35.522	34.936	35.55	34.822	35.153
2016-08-17 19:00:01	35.971	35.697	36.096	35.568	36.004	35.868	35.561	35.876	36.43	36.068	36.045	35.518	35.666	35.863	36.261	36.047	36.343	35.897	35.81	36.276	35.13	35.54	35.244	34.694	35.493	35.093	34.707	34.852	34.967	35.391	35.089	34.659	34.911	35.142	35.067	34.813	34.355	35.065	34.475	34.754	34.791	34.693	35.767	35.172	34.961	35.311	35.114	35.259	34.716
2016-08-17 19:30:01	35.908	35.76	36.096	35.506	36.004	35.806	35.498	35.876	36.242	36.005	36.108	35.143	35.541	35.738	36.012	35.923	36.031	35.835	35.56	36.151	34.943	35.353	34.683	34.32	35.243	35.218	34.707	35.039	34.967	34.892	34.84	34.472	34.911	35.08	35.067	34.501	33.793	34.691	34.35	34.879	34.916	34.568	35.268	35.11	34.961	34.999	35.176	34.573	34.841
2016-08-17 20:00:01	35.784	35.822	35.909	35.381	35.879	35.681	35.374	35.688	36.118	35.756	35.795	35.268	35.417	35.613	35.887	35.736	35.969	35.71	35.436	36.089	34.818	35.353	33.686	34.195	35.368	35.343	34.645	34.977	35.216	35.141	34.902	34.409	34.911	35.142	35.067	34.875	34.667	35.127	34.35	34.754	34.854	34.88	34.956	35.11	34.836	34.811	35.301	35.259	34.841
2016-08-17 20:30:01	35.721	35.697	35.784	35.381	35.629	35.619	35.311	35.688	36.055	35.756	35.733	35.393	35.417	35.613	35.762	35.486	36.031	35.523	35.373	36.026	34.693	35.228	32.376	34.132	35.43	35.467	34.832	35.102	35.279	35.204	35.027	34.284	34.911	34.955	35.129	35.062	34.791	35.127	34.412	34.817	34.854	34.942	34.956	35.047	34.836	34.811	35.301	35.384	34.841
2016-08-17 21:00:01	35.659	35.885	35.535	35.319	35.817	35.619	35.311	35.626	35.993	35.694	35.858	35.455	35.541	35.675	35.7	35.237	36.031	35.46	35.436	35.964	34.88	35.353	31.815	34.07	35.368	35.53	35.019	35.289	35.279	35.266	35.214	34.472	35.036	35.018	35.254	35.187	34.417	35.003	34.412	34.754	34.729	34.88	35.018	34.985	34.649	34.624	35.301	35.384	34.966
2016-08-17 21:30:01	35.659	35.822	35.847	35.381	35.879	35.619	35.311	35.564	35.931	35.694	35.92	35.393	35.541	35.613	35.7	35.299	35.907	35.46	35.436	35.902	34.943	35.353	31.129	33.945	35.618	35.592	35.206	35.102	35.403	35.328	35.214	34.284	35.098	35.018	35.379	35.187	34.542	35.127	34.6	34.692	34.729	34.88	34.894	34.798	35.086	34.499	35.301	35.509	35.028
2016-08-17 22:00:01	35.596	35.885	35.784	35.381	35.817	35.619	35.249	35.688	35.868	35.631	35.92	35.33	35.541	35.551	35.7	35.299	36.031	35.336	35.498	35.902	34.818	35.291	30.006	33.82	35.368	35.405	35.269	35.351	35.403	35.453	35.152	34.347	35.223	35.08	35.379	35.249	35.041	35.688	34.662	34.567	34.355	35.005	34.956	34.735	35.148	34.562	35.239	35.509	34.841
2016-08-17 22:30:01	35.596	35.822	35.784	35.381	35.817	35.619	35.124	35.626	35.806	35.631	35.858	35.268	35.541	35.551	35.637	35.299	35.969	35.398	35.498	35.777	35.068	35.353	30.006	34.07	35.493	35.53	35.269	35.351	35.403	35.515	35.276	34.222	35.223	35.142	35.316	35.249	35.041	35.252	34.724	34.504	34.854	35.067	34.956	34.798	35.21	34.499	35.176	35.571	35.09
2016-08-17 23:00:01	35.534	35.822	35.784	35.381	35.754	35.619	35.062	35.626	35.806	35.631	35.795	35.393	35.541	35.426	35.575	35.361	35.844	35.273	35.373	35.59	35.068	35.291	30.006	34.07	35.43	35.592	35.206	35.413	35.216	35.515	35.276	34.284	35.161	34.644	35.441	35.187	35.103	35.377	34.787	34.692	34.729	35.192	34.894	35.047	34.899	34.437	35.363	34.947	34.966
2016-08-17 23:30:01	35.472	35.822	35.66	35.257	35.629	35.556	34.937	35.564	35.806	35.444	35.733	35.393	35.417	35.364	35.513	35.361	35.72	35.149	35.436	35.528	35.068	35.228	30.256	33.883	35.368	35.592	35.269	35.413	35.466	35.391	35.276	34.222	35.161	35.08	35.441	35.312	35.166	35.377	34.849	34.442	34.667	35.255	34.769	34.049	35.148	34.437	35.176	35.384	34.903
2016-08-18 00:00:01	35.347	35.573	35.66	35.132	35.567	35.494	34.874	35.501	35.743	35.506	35.608	35.018	35.541	35.301	35.513	35.299	35.657	35.149	35.436	35.528	35.068	35.353	30.879	33.758	35.555	35.654	35.269	35.351	35.403	35.515	35.276	34.097	35.223	35.205	35.566	35.187	34.604	35.377	34.787	34.255	34.854	35.067	34.894	34.86	35.148	34.375	35.239	35.633	34.841
2016-08-18 00:30:01	35.284	35.573	35.597	35.132	35.442	35.494	34.874	35.501	35.743	35.382	35.608	35.33	35.479	35.239	35.513	35.361	35.657	35.086	35.373	35.465	34.943	35.415	31.69	33.758	35.618	35.654	35.269	35.226	35.403	34.954	35.339	34.035	35.223	35.205	35.566	35.249	34.916	35.127	34.849	34.754	34.854	34.942	34.956	34.798	35.086	34.499	35.301	35.633	35.153
2016-08-18 01:00:01	35.284	35.697	35.535	35.194	35.442	35.494	34.812	35.501	35.681	35.257	35.608	35.268	35.479	35.177	35.388	35.299	35.657	35.086	35.436	35.403	35.005	35.353	32.002	33.633	35.555	35.654	35.269	35.476	35.466	35.328	35.214	33.785	35.161	35.018	35.503	35.125	35.103	35.439	34.787	34.692	34.854	35.005	34.894	34.86	35.086	34.437	35.301	35.696	35.153
2016-08-18 01:30:01	35.284	35.573	35.597	35.194	35.442	35.556	34.75	35.377	35.619	35.444	35.483	35.081	35.479	35.114	35.513	35.424	35.533	35.024	35.373	35.341	34.506	35.353	32.626	33.633	35.555	35.592	35.269	35.351	35.341	35.453	35.276	33.972	35.223	35.142	35.441	35	35.041	35.75	34.787	34.567	34.854	35.192	34.769	34.798	35.148	34.312	35.239	35.509	35.215
2016-08-18 02:00:01	35.222	35.51	35.597	35.07	35.38	35.494	34.812	35.501	35.681	35.319	35.483	35.206	35.479	35.114	35.388	35.424	35.408	35.024	35.373	35.403	34.693	35.291	33	33.633	35.368	35.592	35.144	35.351	35.403	35.266	35.214	33.723	35.161	35.142	35.503	35.187	34.854	35.688	34.475	34.379	34.791	35.13	34.894	34.86	35.397	34.312	35.239	35.384	35.09
2016-08-18 02:30:01	35.222	35.635	35.597	35.07	35.442	35.556	34.812	35.439	35.619	35.382	35.483	35.143	35.479	35.114	35.326	35.424	35.408	34.961	35.436	35.341	35.068	35.291	33.312	33.883	35.618	35.654	35.331	35.413	35.466	35.328	35.214	33.535	35.161	35.018	35.503	35.249	34.854	35.563	34.787	34.504	34.729	35.255	34.894	34.798	35.335	34.312	35.363	35.571	35.153
2016-08-18 03:00:01	35.284	35.448	35.597	35.07	35.38	35.619	34.625	35.439	35.681	35.382	35.546	35.206	35.417	35.114	35.263	35.424	35.283	34.899	35.373	35.091	35.13	35.166	33.561	33.883	35.43	35.592	35.269	35.413	35.403	35.453	35.152	33.348	35.223	35.018	35.503	34.813	35.228	35.314	34.849	34.692	34.667	35.067	35.018	34.985	35.086	34.312	35.052	35.259	35.09
2016-08-18 03:30:01	35.16	35.386	35.535	34.945	35.317	35.369	34.625	35.439	35.681	35.319	35.483	35.268	35.417	35.052	35.263	35.361	35.221	34.837	35.373	35.029	35.193	35.353	33.499	33.571	35.555	35.53	35.269	35.413	35.403	35.017	35.214	33.411	35.223	34.893	35.316	35.187	34.791	35.439	34.787	34.567	34.667	35.192	34.956	34.923	35.21	34.312	35.301	35.509	35.153
2016-08-18 04:00:01	35.035	35.51	35.535	34.945	35.317	35.494	34.625	35.439	35.619	35.319	35.421	35.206	35.417	34.74	35.201	35.361	35.159	34.899	35.311	35.154	35.193	35.353	33.436	33.508	35.243	35.53	35.331	35.351	35.216	35.266	35.276	33.161	35.223	34.831	35.441	35.187	34.791	35.127	34.724	33.817	34.604	35.192	34.894	34.923	35.272	34.437	35.301	35.509	35.09
2016-08-18 04:30:01	35.035	35.448	35.535	34.883	35.317	35.369	34.687	35.501	35.619	35.319	35.421	35.206	35.417	34.927	35.388	35.361	35.096	34.961	35.311	35.216	35.13	35.166	33.436	33.446	35.493	35.654	35.269	35.413	35.216	35.266	35.214	32.974	35.285	34.955	35.379	35.125	35.228	35.127	34.724	34.067	34.604	35.13	34.956	34.798	35.272	34.437	35.301	35.384	34.778
2016-08-18 05:00:01	35.097	35.573	35.597	34.82	35.317	35.494	34.687	35.501	35.681	35.319	35.483	35.268	35.417	34.927	35.388	35.299	35.221	34.837	35.311	35.154	35.193	35.353	33.499	33.383	35.43	35.592	35.269	35.413	35.341	35.266	35.214	33.036	35.223	35.018	35.566	34.938	35.041	35.501	34.724	33.568	34.667	35.13	35.018	34.735	35.148	34.499	35.425	35.446	35.153
2016-08-18 05:30:01	35.16	35.697	35.66	34.883	35.442	35.556	34.812	35.564	35.743	35.444	35.546	35.393	35.417	34.99	35.388	35.299	35.221	34.899	35.373	35.216	35.13	35.478	33.499	33.071	35.306	35.405	35.144	35.413	35.403	35.204	35.152	32.662	35.223	35.08	35.441	35.125	35.041	35.688	34.787	34.005	34.729	35.13	34.956	34.798	35.023	34.437	35.239	35.384	35.09
2016-08-18 06:00:01	35.097	35.635	35.535	34.883	35.442	35.681	34.812	35.501	35.681	35.506	35.608	35.33	35.479	34.99	35.388	35.361	35.283	34.774	35.311	35.154	35.068	35.228	33.623	32.884	35.368	35.467	35.144	35.413	35.279	35.204	34.964	32.786	35.285	35.018	35.503	35.187	34.854	35.875	34.724	34.13	34.542	34.818	34.894	34.361	35.148	34.499	35.301	35.446	35.09
2016-08-18 06:30:01	35.16	35.635	35.66	34.945	35.442	35.681	34.874	35.501	35.868	35.506	35.733	35.268	35.354	35.052	35.388	35.424	35.221	34.837	35.373	35.154	34.631	35.291	33.873	33.258	35.368	35.405	35.081	35.226	35.279	34.954	34.777	32.662	35.223	35.08	35.503	34.688	34.854	35.439	34.787	33.817	34.479	34.818	34.831	34.611	35.023	34.312	35.052	35.446	34.529
2016-08-18 07:00:01	35.16	35.697	35.66	35.07	35.442	35.556	34.937	35.626	35.743	35.444	35.795	35.268	35.23	35.177	35.263	35.486	34.972	34.837	35.436	35.091	34.88	35.291	33.935	33.321	35.243	35.53	35.019	35.351	35.216	35.204	35.089	32.35	35.223	34.955	35.316	34.751	34.479	35.626	34.787	33.88	34.667	34.63	34.831	34.361	34.587	34.187	34.989	35.446	34.716
2016-08-18 07:30:01	35.16	35.76	35.535	35.132	35.442	35.619	34.999	35.688	35.868	35.444	35.795	35.206	35.23	34.99	35.263	35.486	34.909	34.899	35.311	35.216	34.693	35.228	33.997	33.321	35.243	35.467	35.081	34.977	35.341	35.266	35.152	32.162	35.223	35.018	35.191	34.439	34.854	35.377	34.787	33.568	34.167	34.818	34.894	34.548	34.774	34.312	35.052	35.259	34.841
2016-08-18 08:00:01	35.16	35.386	35.66	34.82	35.442	35.619	34.625	35.439	35.868	35.319	35.733	35.33	35.292	34.865	35.139	35.611	35.034	34.837	35.373	35.278	34.818	35.228	34.247	33.446	35.056	35.467	35.081	34.977	35.216	35.204	35.027	32.162	35.098	34.706	35.254	34.626	34.854	35.377	34.724	33.255	34.292	34.88	34.894	34.298	35.21	34.375	35.176	34.947	34.778
2016-08-18 08:30:01	35.097	35.323	35.784	35.07	35.505	35.556	34.75	35.439	35.868	35.444	35.795	35.518	35.167	34.927	35.139	35.673	35.096	34.837	35.373	35.278	34.943	35.166	34.309	33.134	35.056	35.467	34.957	35.164	35.154	34.455	34.84	31.788	34.973	34.893	35.129	34.564	34.292	35.003	34.6	33.005	34.729	35.13	34.894	34.423	35.023	34.437	35.239	34.947	34.841
2016-08-18 09:00:01	35.097	35.323	35.909	35.07	35.505	35.494	34.874	35.501	36.055	35.444	35.858	35.206	35.167	35.177	35.45	35.736	35.159	34.961	35.436	35.278	34.943	35.166	34.309	33.009	35.118	35.53	34.832	35.476	35.279	34.892	34.652	31.788	34.973	34.768	34.942	34.439	34.542	35.065	34.6	33.505	34.417	34.693	34.956	34.486	35.397	34.499	35.301	35.322	34.841
2016-08-18 09:30:01	35.222	35.323	35.972	34.883	35.505	35.369	34.874	35.501	36.055	35.382	36.045	35.892	35.541	35.301	36.012	35.86	35.533	35.211	35.747	35.465	35.255	34.667	34.434	33.321	35.43	35.654	34.894	35.601	35.341	35.017	34.964	31.85	34.911	34.457	35.129	34.751	35.103	35.252	34.6	33.443	34.604	34.818	35.018	34.735	35.086	34.437	35.612	35.509	35.153
2016-08-18 10:00:01	35.284	35.386	35.972	35.007	35.692	35.494	34.874	35.439	35.868	35.444	36.108	35.892	35.541	35.613	36.199	36.234	35.969	35.336	35.872	35.652	35.442	35.291	34.309	33.82	35.555	35.841	35.206	35.663	35.59	34.954	34.964	32.162	34.849	34.581	35.067	34.626	34.916	35.563	34.787	33.13	34.167	35.192	35.018	34.735	35.397	34.624	35.301	35.446	35.028
2016-08-18 10:30:01	35.534	35.448	36.283	35.07	35.817	35.494	34.937	35.688	35.931	35.506	36.108	35.955	35.604	35.551	36.635	36.359	36.156	35.336	35.934	35.59	35.505	35.54	34.621	34.257	35.68	35.841	35.206	35.85	35.715	34.892	35.089	32.599	34.911	34.831	35.316	34.938	35.353	35.314	34.912	33.068	34.417	35.13	35.081	34.486	35.522	34.624	35.425	35.384	35.028
2016-08-18 11:00:01	35.659	35.51	36.346	35.007	35.879	35.619	34.999	35.688	35.993	35.569	36.108	36.017	35.541	35.675	36.698	36.359	36.343	35.336	35.934	35.528	36.378	35.79	34.683	34.507	35.368	36.029	35.643	35.912	35.59	34.829	35.401	33.223	35.223	34.893	35.379	34.813	35.228	35.501	35.224	33.193	34.292	35.005	34.894	34.486	35.522	34.811	35.675	35.259	35.153
2016-08-18 11:30:01	35.659	35.51	36.159	35.194	36.004	35.743	34.999	35.813	35.993	35.631	36.232	36.017	35.728	35.675	36.885	36.172	36.468	35.46	35.872	35.59	36.94	35.852	34.808	35.38	35.742	36.216	35.705	36.224	35.528	35.141	35.526	33.972	35.41	34.581	35.441	34.938	35.478	35.314	35.536	33.068	34.479	34.755	35.018	34.923	35.584	34.874	35.675	35.259	34.841
2016-08-18 12:00:01	35.721	35.573	36.283	35.257	36.004	35.806	35.124	36	36.118	35.694	36.295	35.955	35.728	35.925	36.822	35.923	36.655	35.585	35.934	35.715	37.314	35.977	35.431	36.067	35.618	36.153	35.456	36.536	35.279	35.328	35.651	34.534	35.597	35.267	35.753	34.938	35.977	35.813	35.91	33.505	34.479	34.755	34.956	34.86	35.459	34.687	35.675	35.072	34.716
2016-08-18 12:30:01	35.846	35.635	36.159	35.444	36.004	35.993	35.249	36.063	35.993	35.569	36.232	35.643	35.791	35.8	36.386	36.047	36.717	35.71	35.872	35.777	37.127	35.977	35.867	36.129	35.493	36.216	35.768	36.474	35.279	35.328	35.651	35.283	35.66	35.205	35.753	34.875	35.602	35.688	36.035	33.505	34.105	35.005	34.769	35.047	35.272	34.874	35.612	35.259	34.591
2016-08-18 13:00:01	35.784	35.635	36.221	35.506	35.941	35.993	35.249	35.938	36.18	35.694	36.232	35.643	35.915	35.863	36.012	36.172	36.842	35.835	35.934	35.777	37.626	36.039	36.427	35.443	35.43	36.34	35.768	36.598	35.279	35.328	35.838	35.47	35.66	35.329	35.628	34.938	35.353	35.626	36.035	33.942	34.791	34.88	35.143	34.798	35.272	35.186	35.862	35.322	34.529
2016-08-18 13:30:01	35.784	35.573	36.346	35.568	36.004	36.118	34.937	36.063	36.305	35.818	36.42	36.017	36.102	35.987	36.136	36.421	37.091	36.022	35.997	35.964	37.751	35.727	36.552	35.38	35.555	36.34	35.58	36.349	35.216	34.705	35.588	35.283	35.41	35.205	35.753	34.626	35.914	35.377	35.785	34.379	34.854	35.255	34.956	35.11	35.522	35.186	35.799	35.384	34.591
2016-08-18 14:00:01	35.846	35.51	36.408	35.506	36.004	36.18	35.436	36	36.18	36.005	36.482	36.204	36.165	36.174	36.698	36.546	37.278	36.271	36.309	36.151	37.938	35.727	36.801	35.568	35.493	36.029	35.58	35.975	35.154	35.328	35.401	35.158	35.473	35.018	35.566	34.875	35.977	35.377	35.785	34.567	34.479	34.818	35.393	35.297	35.21	35.248	35.363	35.446	34.591
2016-08-18 14:30:01	35.846	35.76	36.595	35.818	35.941	36.305	35.561	36	36.554	36.068	36.544	36.329	36.476	36.361	36.698	36.608	37.465	36.583	36.496	36.338	37.813	35.228	36.49	35.879	35.43	35.717	35.456	35.663	35.154	35.017	35.214	35.158	35.535	35.08	35.628	34.626	35.103	35.314	35.91	34.817	34.729	35.192	35.143	35.11	35.459	35.186	35.612	35.322	34.903
2016-08-18 15:00:01	36.033	35.947	36.595	35.88	36.191	36.305	35.81	35.751	36.617	36.193	36.482	36.142	36.912	36.299	36.76	36.546	37.589	37.02	36.683	36.4	37.377	35.478	36.427	35.568	35.306	35.467	35.456	35.476	35.341	35.079	35.089	35.283	35.535	34.581	35.503	34.688	35.041	34.816	35.598	35.254	34.604	35.192	35.33	34.923	35.459	35.248	35.239	35.446	34.966
2016-08-18 15:30:01	36.096	35.76	36.533	36.004	36.066	36.305	35.935	35.876	36.741	36.255	36.482	36.079	37.037	36.237	36.947	36.608	37.402	37.02	36.62	36.65	37.19	35.602	36.241	35.505	35.368	35.592	35.393	35.601	35.154	35.266	34.964	35.096	35.41	34.706	35.628	34.875	34.854	34.691	35.785	35.066	34.542	35.13	35.206	35.172	35.708	35.311	35.301	35.446	35.09
2016-08-18 16:00:01	36.158	35.947	36.408	35.755	36.191	35.93	36.06	36	36.866	36.38	36.357	36.142	36.85	36.299	36.698	36.421	37.34	36.895	36.246	36.65	36.753	35.727	36.178	35.318	35.43	35.467	35.393	35.538	35.528	35.141	34.964	35.158	35.473	34.768	35.753	34.875	35.041	35.501	35.785	34.817	34.292	35.317	35.393	35.172	35.584	35.311	35.363	35.446	34.966
2016-08-18 16:30:01	36.033	35.51	36.408	36.004	36.066	36.18	36.06	36.063	36.741	36.317	36.42	35.892	36.725	36.424	36.573	36.484	37.091	36.895	36.184	36.4	36.753	35.665	36.303	35.318	35.43	35.467	34.894	35.289	35.528	35.328	35.027	35.033	35.473	34.644	36.377	34.501	34.729	35.377	35.536	35.191	34.667	35.192	35.33	34.548	35.771	35.248	35.488	35.322	35.153
2016-08-18 17:00:01	36.033	36.009	36.283	35.942	35.817	35.993	35.935	35.938	36.866	36.317	36.42	35.892	36.601	36.237	36.635	36.421	37.091	36.77	36.184	36.525	36.441	35.478	36.241	35.38	35.306	35.592	35.331	35.351	35.466	35.328	35.152	34.971	35.348	34.644	35.878	34.813	34.854	34.941	35.411	35.566	34.479	35.192	35.393	35.047	35.895	35.186	35.675	34.822	35.402
2016-08-18 17:30:01	35.846	35.822	36.283	35.755	36.066	35.743	35.748	35.938	36.679	36.317	36.42	35.83	36.227	36.174	36.635	36.421	36.966	36.334	36.059	36.525	36.191	35.54	36.552	35.505	34.869	35.53	35.144	35.289	35.403	35.702	35.214	35.532	35.348	34.581	35.753	34.875	34.791	35.19	35.348	35.753	34.916	34.755	35.268	35.297	35.459	34.999	35.924	35.446	35.215
2016-08-18 18:00:01	35.846	35.448	36.283	35.693	35.941	35.806	35.561	35.876	36.43	36.13	36.357	35.767	35.791	35.863	36.323	36.421	36.343	35.959	35.623	36.276	36.004	35.54	36.552	35.006	35.056	35.467	34.894	35.226	35.466	35.266	35.027	35.096	35.161	34.02	35.441	35	33.98	34.754	35.848	35.691	35.166	35.754	35.143	35.047	35.023	35.124	35.425	35.384	34.654
2016-08-18 18:30:01	35.908	35.885	36.346	35.568	35.941	35.868	35.436	35.813	36.367	36.13	36.108	35.892	35.541	35.551	36.261	36.047	36.218	36.022	35.685	36.338	35.629	35.415	35.867	34.632	34.682	35.467	34.957	35.164	35.341	35.141	34.84	35.096	34.973	34.519	35.254	34.938	34.167	34.878	35.161	34.879	34.916	35.317	35.081	35.11	34.899	34.999	35.488	35.384	34.654
2016-08-18 19:00:01	35.846	36.134	36.346	35.506	35.941	35.806	35.311	35.876	36.18	35.881	35.983	36.017	35.167	35.675	36.136	35.673	36.156	35.71	35.685	36.4	35.317	35.228	34.371	34.195	34.619	35.467	34.707	35.102	35.216	35.204	34.964	34.908	34.786	34.644	35.129	34.938	34.604	35.065	34.912	35.066	34.604	35.255	34.956	35.047	34.712	34.811	34.865	35.322	34.716
2016-08-18 19:30:01	35.721	36.134	36.034	35.506	35.817	35.681	35.249	35.751	36.242	35.943	35.795	35.268	35.354	35.488	35.949	35.611	35.969	35.523	35.623	36.026	35.13	35.166	33.623	34.257	34.619	35.53	34.645	35.102	35.279	35.141	34.964	34.721	34.849	34.519	35.129	34.688	34.667	35.252	34.724	35.129	34.854	35.005	34.831	35.047	34.774	34.936	35.176	35.322	34.966
2016-08-18 20:00:01	35.596	35.635	36.034	35.257	35.692	35.556	35.062	35.626	36.118	35.818	35.608	35.081	35.167	35.426	36.012	35.549	35.844	35.273	35.498	35.964	35.005	35.166	33.062	34.132	34.994	35.53	34.582	35.226	35.216	35.141	35.027	34.534	34.786	34.581	34.942	34.688	34.604	35.377	34.849	34.941	34.604	34.443	35.081	34.735	34.712	34.749	35.239	35.259	35.028
2016-08-18 20:30:01	35.472	35.822	35.784	35.257	35.505	35.494	35.062	35.377	35.993	35.631	35.671	35.393	35.417	35.426	35.887	35.424	35.844	35.523	35.436	35.777	34.943	35.291	32.688	34.195	35.43	35.53	34.769	35.413	35.279	35.453	35.089	34.409	34.911	34.768	35.129	35.062	34.667	35.19	34.787	34.941	34.854	35.13	35.143	35.047	35.023	34.687	35.301	35.384	35.028
2016-08-18 21:00:01	35.409	35.51	35.66	35.194	35.567	35.431	34.937	35.564	35.993	35.631	35.671	35.393	35.23	35.426	35.762	35.299	35.782	35.336	35.311	35.652	34.88	35.353	32.564	34.257	35.43	35.592	34.832	35.476	35.216	35.453	35.089	34.472	35.098	34.768	35.067	35.249	34.979	35.626	34.662	34.754	34.854	35.13	35.143	34.985	35.148	34.624	35.239	35.509	35.09
2016-08-18 21:30:01	35.347	35.573	35.597	35.194	35.442	35.369	34.874	35.501	35.931	35.631	35.671	35.455	35.479	35.301	35.7	35.237	35.782	35.273	35.373	35.528	34.818	35.353	32.501	34.132	35.555	35.53	34.832	35.476	35.341	35.328	35.152	34.284	35.161	34.831	35.067	35.062	35.041	35.252	34.662	34.692	34.916	34.755	35.081	34.673	35.148	34.499	35.425	35.509	35.09
2016-08-18 22:00:01	35.284	35.635	35.597	35.194	35.442	35.369	34.75	35.439	35.868	35.506	35.608	35.393	35.417	35.301	35.637	35.237	35.72	35.273	35.373	35.403	34.88	35.228	32.314	34.132	35.43	35.654	34.707	35.413	35.341	35.515	35.152	34.284	35.161	34.955	35.379	35.187	35.041	35.19	34.6	34.567	34.854	35.067	35.206	35.047	35.272	34.499	35.301	35.509	35.153
2016-08-18 22:30:01	35.284	35.51	35.535	35.194	35.317	35.307	34.687	35.439	35.868	35.444	35.608	35.206	35.354	35.239	35.575	35.174	35.782	35.211	35.436	35.403	34.943	35.54	32.501	34.07	35.43	35.654	34.957	35.413	35.341	35.453	35.214	34.16	35.161	35.018	35.379	35.249	34.542	35.75	34.724	34.692	34.854	35.13	35.081	34.985	35.21	34.437	35.301	35.633	35.215
2016-08-18 23:00:01	35.284	35.635	35.473	35.07	35.317	35.369	34.687	35.377	35.868	35.444	35.608	35.518	35.417	35.239	35.513	35.237	35.657	35.211	35.498	35.341	35.005	35.54	32.813	34.007	35.493	35.53	35.019	35.476	35.341	35.391	35.152	34.16	35.161	34.581	35.379	35.249	34.791	35.439	34.724	34.692	34.854	34.88	34.956	34.923	35.023	34.499	35.301	35.384	34.716
2016-08-18 23:30:01	35.284	35.697	35.473	35.07	35.317	35.307	34.625	35.439	35.806	35.506	35.608	35.643	35.541	35.239	35.45	35.299	35.595	35.211	35.498	35.341	35.005	35.103	33.062	33.633	35.493	35.592	34.894	35.413	35.341	35.453	35.214	33.848	35.223	34.955	35.441	34.938	34.667	35.439	34.724	34.692	34.791	35.067	35.018	34.923	35.272	34.499	35.114	35.446	35.153
2016-08-19 00:00:01	35.284	35.697	35.535	35.132	35.317	35.494	34.625	35.439	35.806	35.506	35.608	35.518	35.604	35.301	35.45	35.299	35.533	35.211	35.498	35.341	34.943	35.353	33.436	33.945	35.368	35.592	34.957	35.413	35.279	35.328	35.089	33.848	35.161	35.018	35.379	35.125	34.916	35.501	34.724	34.629	34.729	35.13	34.831	34.923	35.086	34.437	35.301	35.322	35.09
2016-08-19 00:30:01	35.284	35.323	35.473	35.07	35.255	35.369	34.563	35.377	35.743	35.319	35.608	35.518	35.541	35.114	35.45	35.299	35.657	35.211	35.436	35.216	34.943	35.415	33.561	33.758	35.43	35.53	34.957	35.351	35.341	35.453	35.152	33.66	35.223	34.955	35.379	35.187	34.979	35.252	34.724	34.442	34.729	35.13	35.081	34.86	35.272	34.375	35.114	35.509	35.277
2016-08-19 01:00:01	35.222	35.51	35.41	34.945	35.255	35.494	34.5	35.314	35.806	35.382	35.546	35.33	35.604	35.177	35.513	35.237	35.657	35.086	35.498	35.278	35.005	35.353	33.623	33.758	35.43	35.592	34.957	35.351	35.341	35.453	34.902	33.66	35.223	34.768	35.441	35.062	34.979	35.377	34.724	34.567	34.791	35.13	35.081	34.985	35.335	34.437	35.176	35.633	35.09
2016-08-19 01:30:01	35.16	35.573	35.41	35.007	35.193	35.369	34.563	35.314	35.743	35.382	35.608	35.455	35.541	35.177	35.388	35.174	35.47	35.086	35.498	35.278	35.005	35.478	33.623	33.758	35.243	35.717	35.081	35.351	35.341	35.391	35.089	33.473	35.098	35.018	35.316	35.312	34.979	35.252	34.724	34.504	34.791	35.13	35.081	34.798	35.148	34.312	35.176	35.633	35.153
2016-08-19 02:00:01	35.16	35.51	35.41	34.883	35.193	35.369	34.5	35.314	35.806	35.444	35.483	35.33	35.541	35.114	35.388	35.299	35.408	35.024	35.498	35.216	35.005	35.415	33.686	33.571	35.43	35.53	34.957	35.351	35.216	35.515	35.089	33.473	35.161	34.831	35.316	35	34.979	35.439	34.724	34.255	34.854	35.13	34.956	34.548	35.335	34.375	35.239	35.571	35.09
2016-08-19 02:30:01	35.16	35.573	35.41	34.883	35.193	35.369	34.5	35.314	35.806	35.382	35.483	35.518	35.604	35.114	35.388	35.299	35.408	35.024	35.436	35.216	35.005	35.478	33.873	33.383	35.43	35.592	34.957	35.164	35.341	35.391	35.152	33.286	35.161	34.955	35.254	35.062	35.041	35.439	34.662	34.504	34.729	35.067	35.081	34.798	35.148	34.499	35.239	35.259	35.277
2016-08-19 03:00:01	35.16	35.386	35.535	34.883	35.193	35.431	34.5	35.314	35.806	35.257	35.483	35.206	35.541	35.052	35.388	35.237	35.47	35.024	35.311	35.091	35.005	35.478	33.997	33.383	35.555	35.53	34.769	35.413	35.341	35.328	35.089	33.286	35.161	34.955	35.316	35.249	35.041	35.688	34.662	34.192	34.667	35.13	35.018	34.923	35.335	34.437	35.239	35.509	35.277
2016-08-19 03:30:01	35.16	35.573	35.41	34.82	35.255	35.431	34.438	35.377	35.743	35.319	35.421	35.33	35.479	35.052	35.388	35.237	35.408	34.899	35.436	35.029	35.068	35.478	33.873	33.321	35.555	35.592	34.832	35.413	35.279	35.017	35.089	33.099	35.161	35.018	35.379	35.187	35.103	35.314	34.724	34.317	34.667	35.13	34.956	34.923	35.335	34.437	35.301	35.509	35.215
2016-08-19 04:00:01	35.16	35.51	35.473	34.82	35.317	35.307	34.563	35.439	35.681	35.382	35.483	35.455	35.541	34.927	35.326	35.361	35.408	34.899	35.373	35.029	34.88	35.415	33.873	33.071	35.43	35.467	34.769	35.413	35.279	35.328	35.027	32.974	35.223	34.955	35.067	34.938	35.103	35.314	34.787	34.13	34.729	35.13	35.018	34.548	35.21	34.375	35.301	35.571	35.34
2016-08-19 04:30:01	35.222	35.822	35.473	34.82	35.255	35.494	34.563	35.439	35.806	35.319	35.483	35.33	35.479	34.99	35.326	35.112	35.346	34.837	35.249	35.091	34.943	35.353	34.06	33.134	35.368	35.53	34.957	35.413	35.341	35.453	34.59	32.786	35.161	35.08	35.379	35.125	34.979	35.439	34.724	34.442	34.542	35.192	34.956	34.798	35.272	34.375	35.176	35.446	34.716
2016-08-19 05:00:01	35.284	35.697	35.41	34.82	35.317	35.431	34.625	35.377	35.868	35.319	35.421	35.018	35.541	35.052	35.263	35.174	35.221	34.712	35.373	35.091	34.943	35.415	33.997	33.446	35.43	35.467	34.894	35.413	35.341	35.204	35.027	32.786	35.223	34.893	35.441	35.249	34.854	35.688	34.724	34.504	34.667	35.13	34.831	34.735	35.21	34.499	35.176	35.509	35.09
2016-08-19 05:30:01	35.16	35.51	35.473	34.82	35.317	35.619	34.75	35.439	35.806	35.382	35.483	35.393	35.417	34.99	35.139	35.174	35.221	34.774	35.373	34.967	34.88	35.415	34.309	33.009	35.368	35.467	34.957	35.413	35.341	35.141	35.027	32.786	35.161	34.955	35.379	35.062	34.916	35.688	34.662	34.379	34.479	35.13	34.894	34.548	35.21	34.375	35.425	35.446	35.028
2016-08-19 06:00:01	35.222	35.635	35.41	34.82	35.255	35.494	34.75	35.501	35.931	35.382	35.421	35.268	35.479	34.865	35.076	35.112	35.283	34.837	35.311	34.904	34.444	35.478	33.997	32.946	35.243	35.53	34.957	35.413	35.279	35.266	35.027	32.724	35.223	35.08	35.379	34.938	34.854	35.626	34.662	34.379	34.729	35.005	34.831	34.735	35.148	34.375	35.176	35.384	35.215
2016-08-19 06:30:01	35.222	35.323	35.473	34.945	35.317	35.431	34.75	35.501	35.868	35.319	35.421	34.706	35.417	34.927	35.076	35.237	35.221	34.899	35.373	34.967	34.818	35.228	34.06	32.946	34.994	35.467	35.019	35.351	35.216	35.328	35.027	32.849	35.285	34.831	35.316	35.187	34.916	35.563	34.662	34.317	34.542	35.192	34.831	34.673	34.836	34.375	34.927	35.446	34.841
2016-08-19 07:00:01	35.222	35.386	35.41	35.007	35.255	35.431	34.75	35.439	35.931	35.257	35.234	35.143	35.167	34.865	35.076	35.299	35.034	34.837	35.373	34.842	34.818	35.228	34.122	33.134	35.243	35.343	35.019	35.102	35.029	35.328	35.027	32.537	35.223	34.955	35.254	34.626	34.916	35.127	34.475	34.005	34.604	35.005	34.831	34.673	34.774	34.25	35.052	35.384	34.529
2016-08-19 07:30:01	35.222	35.261	35.473	35.007	35.317	35.431	34.687	35.501	35.931	35.382	35.421	35.206	35.354	34.99	35.263	35.299	35.159	34.712	35.373	34.842	34.756	35.415	34.371	33.134	35.306	35.592	34.832	35.351	35.154	35.079	34.964	32.537	35.161	34.706	35.191	34.688	34.979	35.19	34.537	33.817	34.23	34.755	34.706	34.298	34.338	34.187	35.301	35.259	34.966
2016-08-19 08:00:01	35.347	35.448	35.285	35.07	35.38	35.494	34.937	35.501	35.993	35.444	35.733	35.33	35.292	35.239	35.45	35.549	35.221	34.774	35.373	35.029	34.88	35.228	34.371	33.196	35.181	35.467	34.957	35.351	35.154	35.141	34.964	31.913	35.036	34.706	35.191	35	34.729	35.19	34.724	33.318	34.167	35.005	34.769	34.548	34.899	34.125	34.989	35.384	34.467
2016-08-19 08:30:01	35.409	35.386	35.597	35.194	35.505	35.556	34.937	35.501	36.055	35.319	36.108	35.33	35.666	35.738	35.7	35.798	35.346	35.211	35.623	35.216	34.756	35.353	33.935	33.258	34.931	35.53	34.707	35.413	35.216	35.141	34.84	32.037	34.849	34.644	35.067	35	34.791	35.314	34.6	33.255	34.23	34.63	34.644	34.236	34.836	34.187	35.301	35.134	34.778
2016-08-19 09:00:01	35.534	35.448	35.473	35.194	35.505	35.431	34.999	35.501	36.118	35.506	36.045	35.58	35.604	35.613	35.825	35.611	35.283	35.336	35.872	35.403	34.818	35.353	34.184	33.571	35.181	35.592	34.894	35.039	35.341	34.954	34.84	32.287	34.786	34.831	35.129	34.813	34.604	35.377	34.662	33.38	34.167	34.63	35.143	34.486	35.21	34.312	35.425	35.384	34.778
2016-08-19 09:30:01	35.534	35.323	35.722	35.194	35.567	35.369	34.812	35.564	36.118	35.444	36.045	35.455	35.292	35.426	35.949	35.361	35.47	35.336	35.872	35.341	34.818	35.291	34.247	33.883	35.368	35.717	34.957	35.538	35.466	34.518	34.902	32.35	34.973	34.27	34.942	35.125	34.916	35.563	34.724	33.568	34.292	35.13	34.956	34.798	35.459	34.375	35.176	35.322	35.215
2016-08-19 10:00:01	35.596	35.198	35.847	35.132	35.505	35.369	34.75	35.564	36.118	35.444	36.108	35.892	35.354	35.551	36.074	35.736	35.72	35.273	35.997	35.403	34.943	35.54	34.247	34.257	35.306	35.717	35.019	35.476	35.528	34.892	35.089	32.662	34.973	34.581	35.067	35	35.166	35.501	34.974	32.881	34.355	35.192	35.143	34.86	35.086	34.437	35.488	35.384	35.153
2016-08-19 10:30:01	35.596	35.074	35.972	35.132	35.567	35.494	34.687	35.501	35.931	35.506	36.045	35.83	35.354	35.613	36.261	35.798	35.907	35.273	36.122	35.465	34.88	35.602	34.496	34.569	35.555	35.717	35.081	35.476	35.466	34.892	35.276	33.223	35.098	34.706	35.379	34.626	35.228	35.439	35.224	33.255	34.23	35.255	35.018	34.923	35.584	34.562	35.425	35.259	34.529
2016-08-19 11:00:01	35.534	35.323	35.847	35.194	35.692	35.494	34.812	35.626	35.993	35.506	35.983	35.955	35.354	35.613	36.511	35.798	36.094	35.336	36.122	35.465	34.88	35.478	34.558	35.193	35.493	35.779	35.206	35.663	35.279	34.705	35.464	33.66	35.223	34.955	35.441	35.187	35.602	35.377	35.473	33.193	34.417	34.755	35.206	34.985	35.459	34.499	35.55	35.259	35.09
2016-08-19 11:30:01	35.596	35.386	36.159	35.257	35.817	35.556	34.812	35.688	36.118	35.569	36.17	36.017	35.292	35.738	36.448	35.673	36.218	35.398	36.184	35.528	35.005	35.602	35.119	36.254	35.555	35.779	35.331	35.476	35.154	34.705	35.526	34.222	35.473	34.831	35.379	35.249	35.353	35.501	35.66	33.443	34.292	35.067	35.081	34.985	35.397	34.499	35.488	35.197	34.841
2016-08-19 12:00:01	35.721	35.448	36.096	35.257	35.879	35.619	34.874	35.688	35.806	35.631	36.17	35.705	35.292	35.8	36.448	35.923	36.53	35.398	36.059	35.528	35.068	35.602	35.493	36.254	35.43	35.841	35.518	35.289	35.154	34.954	35.588	34.721	35.597	35.267	35.628	35.062	35.166	35.563	35.848	33.693	34.417	35.317	35.018	34.798	35.21	34.499	35.425	35.197	34.529
2016-08-19 12:30:01	35.659	35.448	36.096	35.319	35.879	35.743	34.812	35.813	36.055	35.631	36.17	35.705	35.666	36.112	36.511	36.047	36.592	35.585	35.997	35.59	35.255	35.665	35.991	36.503	35.368	35.654	35.518	35.164	35.092	35.141	35.651	35.22	35.66	35.205	35.753	35.062	35.665	35.377	35.848	34.13	34.479	35.192	35.081	35.047	35.397	34.624	35.55	35.197	34.591
2016-08-19 13:00:01	35.659	35.323	36.159	35.506	35.879	35.93	35.124	35.876	36.18	35.569	36.295	35.767	35.666	35.925	36.323	36.172	36.655	35.648	35.997	35.652	35.255	35.602	36.614	36.191	35.555	35.654	35.331	34.914	35.092	35.328	35.526	35.595	35.597	35.267	35.628	34.938	35.727	35.563	35.848	34.317	34.355	35.005	35.018	34.985	35.397	34.811	35.612	35.134	34.467
2016-08-19 13:30:01	35.721	35.386	36.159	35.568	35.941	35.993	35.249	35.938	36.18	35.818	36.232	35.83	35.978	36.05	36.635	36.421	36.779	35.897	36.059	35.777	35.38	35.602	36.739	35.38	35.368	35.467	35.144	35.164	35.154	35.391	35.339	35.22	35.348	35.205	35.628	34.751	35.291	35.377	35.91	34.379	34.292	35.192	34.894	34.798	35.522	34.811	34.989	35.134	34.591
2016-08-19 14:00:01	35.846	35.386	36.346	35.631	36.004	36.18	35.436	36	36.305	35.943	36.232	35.83	36.165	36.237	36.698	36.297	36.842	36.084	36.184	35.902	35.817	35.415	36.863	35.131	35.493	35.467	34.894	35.351	35.029	35.204	35.339	34.908	35.41	35.142	35.628	35	35.166	35.563	35.723	34.629	34.667	35.192	35.206	35.172	35.522	34.936	35.612	34.947	34.467
2016-08-19 14:30:01	35.846	35.697	36.47	35.88	36.004	36.242	35.436	36	36.554	36.068	36.295	35.892	36.414	36.174	36.635	36.421	36.966	36.271	36.184	36.026	35.879	35.478	37.113	35.193	35.68	35.592	35.144	35.351	35.528	34.892	35.214	34.721	35.348	35.08	35.566	34.564	34.355	35.439	35.473	34.567	34.729	35.067	35.393	34.798	35.459	34.936	35.612	34.947	34.467
2016-08-19 15:00:01	35.908	35.697	36.47	35.942	36.129	36.367	35.561	36	36.554	36.255	36.295	35.643	36.663	36.174	36.698	36.234	36.904	36.396	36.246	36.151	35.941	35.54	36.801	35.256	35.181	35.343	34.957	35.164	35.653	35.391	35.089	34.721	35.285	34.955	35.316	34.439	34.355	35.501	35.348	34.879	34.667	35.13	35.33	35.172	35.335	35.124	35.612	35.197	34.404
2016-08-19 15:30:01	35.908	35.51	36.47	36.004	36.066	36.305	35.623	36	36.617	36.255	36.232	35.58	36.539	36.237	36.635	36.234	36.904	36.458	36.246	36.4	35.692	35.54	36.49	35.256	35.118	35.343	34.769	35.164	35.403	35.453	35.089	34.659	35.223	34.768	35.503	34.938	34.417	35.065	35.286	34.754	34.355	35.192	35.517	35.172	35.646	34.874	35.55	35.134	34.966
2016-08-19 16:00:01	35.971	35.386	36.47	35.88	36.066	36.367	35.873	36.063	36.866	36.38	36.295	35.518	36.663	36.299	36.448	36.172	36.842	36.458	36.246	36.151	35.817	35.54	35.991	35.443	35.181	35.405	34.582	35.351	35.154	35.204	35.027	34.784	35.285	34.581	35.379	34.938	34.604	35.563	35.224	34.754	34.854	35.692	35.206	34.923	35.335	35.061	35.55	35.01	35.153
2016-08-19 16:30:01	35.971	35.51	36.408	35.942	36.066	36.492	35.997	35.938	36.866	36.38	36.482	35.892	36.788	37.171	36.698	36.172	36.904	36.334	36.309	36.65	35.754	35.415	36.116	35.505	35.243	35.53	35.643	36.099	35.029	35.453	34.964	34.908	35.285	34.581	35.379	35	34.791	35.563	35.286	34.754	34.791	35.629	35.33	35.11	35.335	35.061	35.799	34.822	35.153
2016-08-19 17:00:01	36.096	36.009	36.346	36.004	35.941	36.554	36.122	36.063	36.679	36.38	36.482	35.767	36.85	36.61	36.698	36.11	36.717	36.396	36.309	36.774	35.629	35.353	35.867	35.755	35.243	35.654	35.518	35.289	35.029	35.391	35.089	34.908	35.535	34.644	35.254	34.938	34.105	35.19	35.099	35.066	35.54	35.442	35.33	35.11	35.335	35.248	35.862	35.696	34.716
2016-08-19 17:30:01	35.971	35.822	36.096	35.818	36.004	36.429	35.997	36	36.804	36.38	36.42	35.705	36.476	36.237	36.885	36.172	36.717	36.646	36.184	36.587	35.505	35.415	35.431	36.191	35.93	35.841	35.518	35.226	35.466	35.453	35.027	34.784	35.098	34.581	35.129	35	34.479	35.377	34.912	34.941	35.54	35.192	36.016	35.172	35.272	35.997	35.675	35.134	35.277
2016-08-19 18:00:01	35.908	35.448	36.159	35.755	35.754	36.118	35.81	35.813	36.617	36.38	36.232	35.455	35.978	35.987	36.885	36.172	36.717	36.209	35.997	36.712	35.567	35.54	35.306	35.817	35.368	35.654	34.957	34.914	35.777	35.391	34.902	34.908	35.285	34.519	35.254	34.813	34.729	34.878	34.974	35.066	35.353	34.755	35.393	35.547	35.086	35.748	35.612	35.259	35.09
2016-08-19 18:30:01	35.971	35.885	36.346	35.631	35.817	35.993	35.561	35.876	36.679	36.255	36.045	35.393	35.666	35.738	36.76	36.359	36.655	35.772	35.934	36.4	35.442	35.665	35.182	35.63	35.368	35.592	35.081	34.79	35.59	35.515	34.902	34.721	35.223	34.519	35.191	34.813	34.542	35.252	34.974	34.941	35.103	35.13	35.206	35.235	35.023	35.436	35.488	35.259	34.716
2016-08-19 19:00:01	35.784	35.822	35.66	35.568	35.754	35.868	35.498	35.688	36.367	36.005	35.795	35.268	35.666	35.613	36.448	35.798	36.156	35.149	35.623	35.777	35.193	35.54	34.496	35.193	35.306	35.343	34.894	34.727	35.341	35.578	35.027	34.659	35.223	34.706	35.191	35	34.729	35.314	34.912	34.817	35.041	35.067	35.018	35.235	34.899	35.248	35.488	35.259	34.529
2016-08-19 19:30:01	35.596	35.635	35.66	35.381	35.442	35.619	35.249	35.626	36.118	35.756	35.546	35.143	35.23	35.239	36.136	35.237	35.907	34.961	35.498	35.465	35.13	35.415	33.81	35.068	34.994	35.53	34.707	34.914	35.216	35.515	34.902	34.534	34.911	34.768	35.067	34.501	34.355	34.878	34.912	34.692	34.916	35.13	35.018	35.172	34.961	35.186	35.425	35.259	34.903
2016-08-19 20:00:01	35.409	35.573	35.473	35.194	35.13	35.431	34.999	35.377	35.993	35.631	35.421	35.143	34.98	35.301	35.7	34.925	35.595	35.024	35.311	35.341	35.005	35.415	33.374	35.068	35.181	35.592	34.645	34.914	35.279	35.453	35.027	34.284	34.786	34.519	35.191	34.813	34.604	35.314	34.912	34.692	34.604	35.13	35.143	35.172	34.836	35.248	35.301	34.822	34.966
2016-08-19 20:30:01	35.222	35.448	35.473	35.07	35.193	35.369	34.687	35.314	35.868	35.569	35.608	35.206	35.292	35.239	35.575	34.925	35.595	35.273	35.373	35.154	35.068	35.353	33.249	35.006	35.368	35.53	34.645	35.289	35.341	35.578	35.089	34.284	35.161	34.893	35.191	35.187	34.542	35.377	34.912	34.629	34.729	35.317	35.081	35.11	35.023	35.061	35.301	35.384	34.966
2016-08-19 21:00:01	35.16	35.573	35.348	35.007	35.255	35.244	34.5	35.252	35.806	35.506	35.608	35.206	35.292	35.177	35.45	34.925	35.595	35.149	35.436	35.154	35.13	35.415	33.561	34.944	34.994	35.654	34.832	35.476	35.341	35.515	35.089	34.16	35.161	34.768	35.379	35.312	34.854	35.501	34.912	34.817	34.916	34.942	35.143	35.172	35.148	34.936	35.425	35.509	35.153
2016-08-19 21:30:01	35.16	35.51	35.348	35.007	35.193	35.244	34.313	35.314	35.806	35.444	35.608	35.206	35.292	35.177	35.45	34.987	35.533	35.211	35.436	35.029	35.068	35.478	33.561	34.944	35.368	35.717	34.707	35.476	35.403	35.64	35.027	34.16	35.161	34.831	35.316	35.125	34.979	35.252	34.912	34.692	34.791	35.379	35.018	34.86	35.272	34.687	34.989	35.571	35.153
2016-08-19 22:00:01	35.16	35.448	35.348	34.945	35.13	35.369	34.375	35.252	35.743	35.444	35.671	35.081	35.479	35.239	35.326	35.05	35.595	35.211	35.373	35.029	35.068	35.478	33.623	34.756	35.306	35.654	34.832	35.413	35.403	35.328	35.152	34.097	35.161	35.018	35.441	35.249	34.916	35.626	34.912	34.629	34.729	35.317	34.956	35.047	35.272	34.749	35.425	35.322	35.277
2016-08-19 22:30:01	35.16	35.261	35.285	35.07	35.193	35.431	34.251	35.314	35.681	35.382	35.483	35.081	35.604	35.177	35.263	35.112	35.657	35.211	35.373	34.967	35.068	35.478	33.623	34.694	35.368	35.592	34.832	35.164	35.466	35.515	35.152	33.972	35.161	34.893	35.379	35.187	35.041	35.688	34.724	34.379	34.667	35.379	34.956	34.985	35.21	34.687	35.239	35.509	35.153
2016-08-19 23:00:01	35.097	35.448	35.285	35.007	35.255	35.431	34.313	35.252	35.619	35.319	35.483	34.581	35.541	35.177	35.139	35.237	35.657	35.211	35.373	35.029	35.068	35.54	33.561	34.632	35.368	35.654	34.832	35.476	35.403	35.702	35.152	33.66	35.223	35.018	35.379	35.187	34.916	35.75	34.912	34.567	34.729	35.379	34.956	34.985	34.961	34.749	35.114	35.446	35.09
2016-08-19 23:30:01	35.16	35.448	35.348	35.007	35.193	35.619	34.251	35.377	35.681	35.382	35.608	35.081	35.417	35.177	35.139	35.237	35.533	35.149	35.373	34.904	35.005	35.54	33.748	34.507	35.181	35.654	34.894	35.413	35.403	35.578	35.152	33.66	35.161	34.955	35.441	35.249	34.979	35.314	34.724	34.379	34.667	35.504	34.894	34.923	35.21	34.624	35.114	35.571	34.966
2016-08-20 00:00:01	35.16	35.448	34.849	34.883	35.255	35.494	34.251	35.252	35.806	35.444	35.608	35.206	35.292	35.114	35.139	35.174	35.47	35.149	35.311	34.904	35.005	35.602	33.873	34.444	35.306	35.53	34.894	35.413	35.341	35.515	35.152	33.598	35.223	34.893	35.441	35.249	34.667	35.314	34.787	34.504	34.791	35.379	34.956	34.923	35.272	34.624	34.678	35.509	34.903
2016-08-20 00:30:01	35.222	35.697	35.285	34.945	35.38	35.556	34.313	35.377	35.868	35.444	35.608	35.33	35.604	35.114	35.201	35.361	35.283	35.211	35.373	34.967	34.943	35.602	33.873	34.507	35.243	35.53	34.832	35.413	35.403	35.453	35.152	33.411	35.223	34.768	35.254	35.125	34.854	35.688	34.537	34.317	34.791	35.442	34.894	35.047	35.272	34.499	35.301	35.509	34.966
2016-08-20 01:00:01	35.284	35.635	35.41	35.007	35.505	35.619	34.5	35.439	35.868	35.569	35.733	35.393	35.666	35.177	35.263	35.424	35.221	35.273	35.373	35.029	35.005	35.54	33.873	34.07	35.181	35.654	34.832	35.413	35.279	35.453	35.089	33.223	35.098	34.893	35.441	35.312	34.854	35.75	34.849	34.255	34.791	35.379	34.831	34.923	35.023	34.562	35.239	35.509	35.153
2016-08-20 01:30:01	35.409	35.822	35.66	35.194	35.629	35.619	34.625	35.501	35.993	35.694	35.795	35.393	35.791	35.426	35.201	35.424	35.283	35.273	35.373	35.154	34.943	35.54	33.997	34.132	35.243	35.592	34.894	35.413	35.341	35.578	35.027	33.036	35.161	35.018	35.441	34.938	34.854	35.688	34.849	34.192	34.791	35.504	35.018	34.86	35.272	34.499	35.114	35.571	35.153
2016-08-20 02:00:01	35.472	35.822	35.66	35.194	35.692	35.681	34.75	35.564	36.055	35.694	35.733	35.705	35.853	35.488	35.201	35.361	35.408	35.273	35.373	35.216	35.068	35.415	34.06	33.758	35.368	35.717	34.832	35.351	35.279	35.515	35.089	32.911	35.161	35.018	35.379	35.062	34.979	35.688	34.849	34.255	34.791	35.192	34.894	34.86	34.899	34.437	35.176	35.509	35.215
2016-08-20 02:30:01	35.472	35.885	35.597	35.257	35.692	35.743	34.75	35.626	35.993	35.569	35.733	35.518	35.853	35.301	35.263	35.361	35.408	35.211	35.373	35.278	35.005	35.478	34.06	33.508	35.306	35.592	34.769	35.351	35.341	35.515	35.027	32.599	35.161	34.955	35.503	35	35.041	35.626	34.787	34.005	34.729	35.442	34.831	34.86	35.272	34.499	35.301	35.571	35.153
2016-08-20 03:00:01	35.472	35.198	35.473	35.257	35.567	35.743	34.75	35.626	35.993	35.506	35.671	35.455	35.791	35.301	35.326	35.486	35.408	35.211	35.311	35.216	35.13	35.415	34.184	33.758	35.368	35.654	34.645	35.351	35.341	35.515	35.027	32.724	35.223	34.955	35.379	35.125	34.729	35.688	34.724	34.13	34.604	35.192	34.894	34.86	35.272	34.499	35.052	35.509	35.277
2016-08-20 03:30:01	35.472	35.635	35.473	35.257	35.629	35.743	34.812	35.564	35.931	35.569	35.608	35.58	35.728	35.301	35.326	35.361	35.346	35.273	35.436	35.216	35.13	35.54	34.184	33.633	35.368	35.53	34.769	35.289	35.341	35.453	35.027	33.161	35.223	34.893	35.441	35	34.979	35.439	34.724	33.942	34.729	35.567	34.894	34.735	35.397	34.312	35.176	35.509	35.028
2016-08-20 04:00:01	35.472	35.697	35.597	35.132	35.629	35.743	34.812	35.564	35.993	35.506	35.608	35.33	35.666	35.301	35.263	35.299	35.346	35.211	35.436	35.216	35.005	35.415	34.122	33.571	35.306	35.592	34.769	35.351	35.279	35.515	34.964	32.911	35.161	34.706	35.441	35.187	34.479	35.314	34.724	33.443	34.729	35.567	34.894	34.423	35.148	34.499	35.301	35.446	34.841
2016-08-20 04:30:01	35.472	35.822	35.597	35.194	35.567	35.681	34.812	35.564	36.055	35.382	35.671	35.58	35.728	35.301	35.263	35.299	35.346	35.086	35.436	35.029	35.068	35.415	34.122	33.446	35.368	35.654	34.769	35.226	35.403	35.453	35.089	32.786	35.161	34.955	35.316	35.187	34.854	35.688	34.662	33.942	34.729	35.379	34.831	34.548	35.335	34.187	35.176	35.197	35.215
2016-08-20 05:00:01	35.409	35.822	35.597	35.194	35.567	35.743	34.874	35.564	35.993	35.506	35.671	35.518	35.728	35.177	35.388	35.299	35.346	35.024	35.436	35.029	35.13	35.478	34.122	33.446	35.368	35.654	34.707	35.351	35.279	35.453	35.152	32.724	35.161	34.955	35.316	35	34.791	35.626	34.724	33.942	34.667	35.379	34.769	34.611	35.21	34.375	34.865	35.446	34.966
2016-08-20 05:30:01	35.409	35.323	35.597	35.257	35.629	35.743	34.937	35.626	35.931	35.506	35.608	35.393	35.666	35.364	35.326	35.237	35.283	35.024	35.436	35.029	35.068	35.478	34.06	33.258	35.306	35.592	34.707	35.351	35.341	35.204	34.964	32.662	35.098	35.018	35.129	35.187	34.979	35.688	34.787	33.942	34.729	35.379	34.644	34.673	35.335	34.375	35.176	35.571	35.215
2016-08-20 06:00:01	35.347	35.51	35.473	35.194	35.505	35.743	34.937	35.564	35.931	35.444	35.483	35.206	35.604	35.364	35.139	35.237	35.283	34.961	35.373	35.029	34.943	35.353	33.935	32.884	35.306	35.53	34.707	35.351	35.403	35.328	35.027	33.161	35.161	34.955	35.441	35.187	34.979	35.626	34.724	33.63	34.667	35.255	34.831	34.611	35.272	34.375	35.176	35.384	35.153
2016-08-20 06:30:01	35.409	35.573	35.535	35.257	35.505	35.681	34.999	35.564	35.993	35.506	35.546	34.394	35.541	35.177	35.076	35.174	35.221	35.024	35.311	34.779	34.943	35.291	34.122	33.071	34.994	35.28	34.645	35.351	35.279	35.079	34.964	32.35	35.161	34.831	35.379	34.688	35.041	35.75	34.6	33.755	34.542	35.13	34.831	34.673	35.21	34.312	35.176	35.322	35.09
2016-08-20 07:00:01	35.347	35.51	35.473	35.194	35.442	35.431	34.937	35.564	35.993	35.444	35.608	34.894	35.479	35.177	35.076	35.112	34.972	34.837	35.311	34.842	35.068	35.353	34.247	33.134	34.994	35.592	34.707	35.226	35.216	35.079	35.027	32.537	35.161	35.142	35.254	35.125	34.542	35.439	34.662	33.443	34.604	35.13	34.769	34.486	35.086	34.187	35.114	35.446	34.841
2016-08-20 07:30:01	35.347	35.573	35.473	35.257	35.629	35.619	34.999	35.439	35.931	35.319	35.671	35.206	35.105	35.177	35.326	35.299	34.972	34.837	35.249	34.779	34.693	35.353	34.371	32.884	35.118	35.592	34.769	35.226	35.092	35.017	34.964	32.1	35.161	35.018	35.254	35.062	34.604	35.501	34.787	33.505	34.479	35.067	34.831	34.548	35.086	34.25	34.989	35.322	34.841
2016-08-20 08:00:01	35.472	35.697	35.473	35.257	35.567	35.743	35.062	35.377	35.931	35.382	35.733	35.33	35.23	35.114	35.326	35.486	35.034	34.899	35.373	34.967	34.88	35.291	34.371	32.946	34.931	35.28	34.707	35.289	34.905	35.391	34.902	32.225	35.161	34.955	35.129	34.813	34.729	35.563	34.724	33.38	34.167	35.255	34.894	34.486	35.148	34.437	34.491	35.01	34.716
2016-08-20 08:30:01	35.472	35.697	35.348	35.381	35.567	35.681	34.999	35.501	36.055	35.382	35.858	35.892	35.292	35.239	35.45	35.611	35.221	35.024	35.56	35.528	34.818	35.228	34.621	32.759	34.931	35.405	34.832	35.102	35.216	35.328	34.902	31.538	34.911	34.706	35.004	35	34.667	35.377	34.724	33.193	34.23	35.192	35.018	34.236	35.023	34.312	34.989	35.384	34.654
2016-08-20 09:00:01	35.472	35.635	35.348	35.381	35.567	35.619	35.124	35.564	36.18	35.382	35.858	35.393	35.604	35.301	35.575	35.736	35.346	35.211	35.81	35.777	35.005	35.353	34.683	32.572	35.118	35.467	34.645	35.164	35.279	35.266	34.84	31.538	34.911	34.581	34.942	34.938	34.854	35.252	34.662	33.318	34.417	35.005	35.143	34.236	35.335	34.749	35.239	35.446	34.716
2016-08-20 09:30:01	35.596	35.697	35.223	35.444	35.692	35.681	34.874	35.564	36.055	35.506	35.92	35.705	35.479	35.426	35.637	35.736	35.408	35.149	35.934	35.465	35.13	35.103	34.621	32.884	35.181	35.53	34.957	35.039	35.403	35.141	34.902	31.663	34.786	34.706	34.942	34.813	34.417	35.127	34.724	32.881	34.417	35.005	34.956	34.611	35.148	34.749	35.301	35.197	34.841
2016-08-20 10:00:01	35.721	35.386	35.784	35.506	35.754	35.681	35.124	35.626	36.055	35.569	36.108	35.955	35.417	35.551	36.012	35.798	35.72	35.211	36.184	35.715	35.005	35.415	34.496	33.571	35.306	35.841	34.645	35.413	35.466	34.892	34.964	31.85	34.786	34.831	35.191	35.249	34.791	35.127	34.849	32.818	34.417	35.379	35.018	34.548	35.335	34.749	34.989	35.259	34.903
2016-08-20 10:30:01	35.784	35.51	35.909	35.444	35.692	35.556	34.999	35.688	35.993	35.444	36.17	35.767	34.98	35.551	36.323	35.798	35.907	35.149	36.184	35.528	35.13	35.478	34.558	34.007	35.118	35.841	35.019	35.601	35.715	35.017	35.089	32.599	34.911	34.519	35.379	35.187	35.166	35.75	35.161	32.693	34.167	35.255	34.956	34.798	35.459	34.499	35.488	35.259	35.34
2016-08-20 11:00:01	35.784	35.51	35.909	35.319	35.754	35.619	34.812	35.688	35.993	35.444	36.108	35.58	35.23	35.301	36.511	35.86	36.094	35.273	36.122	35.465	35.193	35.54	34.808	34.756	35.68	35.841	35.144	35.663	35.466	35.017	35.214	32.724	35.036	34.706	35.441	35.249	35.353	35.813	35.348	33.318	34.542	35.067	35.018	34.923	35.272	34.749	35.363	35.259	35.153
2016-08-20 11:30:01	35.846	35.386	35.847	35.194	35.692	35.556	34.812	35.688	35.993	35.506	36.108	35.518	35.354	35.426	36.822	35.923	36.343	35.273	36.059	35.154	35.255	35.54	34.995	35.38	35.805	35.841	35.206	35.663	35.466	35.079	35.276	33.411	35.098	35.018	35.566	35.312	35.291	35.626	35.473	33.318	34.355	35.255	34.956	34.86	35.459	34.874	35.052	35.322	35.028
2016-08-20 12:00:01	35.784	35.074	35.909	35.194	35.817	35.556	34.812	35.626	35.993	35.506	36.045	35.393	35.479	35.239	36.573	35.86	36.281	35.149	35.934	34.904	35.255	35.353	35.368	35.692	35.742	35.717	35.518	35.476	35.341	34.954	35.339	33.972	35.348	35.142	35.628	35.374	35.166	35.688	35.723	33.443	34.417	35.067	34.956	34.923	35.272	34.874	35.55	35.322	34.778
2016-08-20 12:30:01	35.659	35.074	35.847	35.194	35.754	35.556	34.937	35.564	36.055	35.506	35.983	35.206	35.541	35.364	36.448	35.736	36.218	35.273	35.872	34.967	35.068	35.602	35.68	35.755	35.493	35.717	35.393	35.413	35.216	35.141	35.526	34.409	35.41	35.08	35.69	35	35.602	35.688	35.723	33.693	34.292	35.379	35.018	34.923	35.148	34.936	35.425	35.259	34.529
2016-08-20 13:00:01	35.596	35.261	35.909	35.257	35.817	35.681	34.874	35.626	36.18	35.506	35.92	35.33	35.728	35.114	36.199	35.86	36.343	35.398	35.685	34.779	35.317	35.727	35.991	35.443	35.43	35.717	35.518	35.476	35.154	35.204	35.651	34.908	35.473	34.768	35.69	35.187	35.665	35.688	35.785	33.63	34.479	35.567	35.268	35.172	35.335	35.061	35.675	35.322	34.778
2016-08-20 13:30:01	35.659	35.198	35.972	35.132	35.817	35.619	34.812	35.626	36.055	35.506	35.92	35.268	35.791	35.301	36.074	35.86	36.218	35.523	35.685	34.717	35.38	35.602	36.427	35.568	35.618	35.592	35.393	35.476	35.216	35.079	35.651	35.22	35.348	34.955	35.566	35.125	35.727	35.439	35.723	34.067	34.791	35.255	35.018	35.172	35.459	35.186	35.737	35.384	34.716
2016-08-20 14:00:01	35.222	35.198	36.096	35.257	35.692	35.806	34.937	35.688	36.18	35.506	35.92	35.393	35.853	35.177	36.012	35.86	36.343	35.585	35.685	34.592	35.13	35.478	36.552	35.318	35.368	35.654	35.206	35.601	35.279	35.204	35.651	35.22	35.285	35.205	35.503	35	35.103	35.377	35.598	34.379	34.542	35.379	35.143	34.985	35.397	35.186	35.301	35.259	34.903
2016-08-20 14:30:01	35.534	34.824	36.096	35.194	35.629	35.806	34.999	35.688	36.118	35.631	35.858	35.455	35.791	35.052	36.136	35.985	36.281	35.897	35.747	34.717	35.505	35.478	36.677	35.068	35.742	35.343	34.957	35.476	35.279	35.328	35.588	35.158	35.223	34.955	35.566	34.875	35.103	35.626	35.66	34.379	34.604	34.942	35.143	35.11	35.21	35.248	35.612	35.072	34.841
2016-08-20 15:00:01	35.534	35.074	36.096	35.319	35.567	35.868	34.937	35.626	36.18	35.569	35.92	35.455	35.915	35.114	36.136	35.985	36.281	36.084	35.747	35.029	35.567	35.478	36.178	35.318	35.618	35.592	34.769	35.413	35.279	35.141	35.526	35.22	35.223	34.644	35.503	35	34.667	35.439	35.723	34.629	34.791	35.192	35.206	35.11	35.21	35.186	35.737	35.01	34.716
2016-08-20 15:30:01	35.534	35.136	36.159	35.319	35.505	35.868	34.999	35.688	36.305	35.631	35.92	35.393	36.04	35.301	36.261	35.86	36.218	36.209	35.872	35.154	35.629	35.478	35.68	35.38	35.618	35.343	34.957	35.476	35.341	35.266	35.214	35.158	35.161	34.706	35.566	34.564	35.415	35.314	35.66	34.754	35.041	35.442	35.268	34.985	35.023	35.124	35.675	35.446	34.966
2016-08-20 16:00:01	35.534	35.261	36.096	35.381	35.505	35.743	34.937	35.751	36.492	35.569	36.108	35.206	36.165	35.551	36.323	35.86	36.405	36.271	35.872	35.341	35.629	35.54	35.805	35.006	35.618	35.405	35.019	35.538	35.279	35.328	35.339	35.096	35.223	34.893	35.503	34.938	34.916	35.563	35.286	34.379	34.854	35.567	35.206	35.11	35.086	35.498	35.488	35.384	34.841
2016-08-20 16:30:01	35.472	35.261	35.847	35.257	35.505	35.806	34.999	35.626	36.554	35.756	36.17	35.455	36.165	35.675	36.323	35.923	36.468	36.458	35.997	35.59	35.629	35.54	36.677	34.756	35.493	35.467	35.019	35.226	35.403	35.578	35.276	35.345	35.161	34.457	35.69	34.875	34.667	35.501	35.536	35.066	34.916	35.255	35.143	34.798	35.086	35.311	35.862	34.947	35.651
2016-08-20 17:00:01	35.596	35.448	35.847	35.257	35.629	35.868	35.186	35.626	36.679	35.756	36.295	35.33	35.978	35.8	36.199	36.11	36.655	36.271	35.934	35.59	35.754	35.478	36.801	35.006	35.555	35.405	34.894	35.476	35.216	35.952	35.214	35.345	34.973	34.644	35.753	34.564	35.665	35.501	35.473	35.066	34.916	35.629	35.143	35.172	34.899	35.311	35.675	35.259	35.34
2016-08-20 17:30:01	35.908	35.822	35.909	35.444	36.004	35.93	35.311	35.626	36.804	36.005	36.232	35.643	36.04	35.8	36.386	36.11	36.779	36.022	36.059	35.902	35.629	35.54	36.054	34.944	35.368	35.405	34.707	35.289	35.341	35.702	35.089	35.096	35.036	34.768	35.441	35.062	35.415	35.003	35.411	35.129	34.916	35.692	35.081	35.047	35.272	35.373	35.425	35.322	34.841
2016-08-20 18:00:01	36.096	35.947	36.47	35.755	36.129	35.93	35.249	35.751	36.617	35.881	36.232	36.142	35.915	35.8	36.448	36.234	36.53	36.147	36.059	35.964	36.191	35.291	35.618	34.944	35.056	35.467	34.832	35.351	35.403	35.952	35.089	34.971	35.036	34.457	35.441	35.312	34.979	35.377	35.348	35.066	35.041	35.255	35.018	35.047	34.836	35.373	35.239	35.259	34.841
2016-08-20 18:30:01	36.033	35.76	36.159	35.631	35.941	35.93	35.374	35.751	36.43	35.943	36.295	35.83	35.853	35.738	36.448	36.11	36.468	36.084	36.059	35.964	35.879	35.353	35.306	34.507	34.744	35.405	34.832	35.164	35.403	35.889	34.777	34.721	34.724	34.955	35.254	35.125	34.854	35.377	34.974	34.629	34.729	34.942	34.894	35.047	34.961	35.186	35.363	35.259	34.654
2016-08-20 19:00:01	36.033	35.261	36.034	35.568	35.941	35.93	35.436	35.876	36.43	36.13	36.295	36.017	35.791	35.8	36.511	36.172	36.343	36.209	35.934	35.902	35.505	35.353	34.434	34.257	34.806	35.467	34.645	35.164	35.279	35.827	35.089	34.596	34.911	34.706	35.129	34.938	34.916	35.377	35.161	34.879	34.729	34.818	34.894	35.047	34.899	35.186	35.363	35.197	34.342
2016-08-20 19:30:01	35.659	35.573	35.847	35.444	35.879	35.806	35.436	35.813	36.305	36.193	36.295	35.393	35.728	35.8	36.136	36.172	36.156	36.084	35.872	35.839	35.255	35.353	33.81	34.195	34.994	35.467	34.645	35.226	35.279	35.827	35.089	34.472	34.911	35.018	35.129	35.187	34.729	35.252	35.099	34.629	34.791	35.067	34.831	34.86	35.023	35.311	35.301	35.134	34.342
2016-08-20 20:00:01	35.784	35.697	35.722	35.444	35.817	35.681	35.436	35.813	36.305	36.068	35.92	35.455	35.541	35.613	36.012	35.86	35.969	35.835	35.685	35.715	35.005	35.103	33.436	34.257	35.243	35.467	34.645	35.226	35.216	35.765	34.84	34.284	34.973	34.893	35.254	35.125	34.729	35.626	35.036	34.629	34.729	35.13	34.894	34.985	34.899	35.124	34.865	35.197	34.654
2016-08-20 20:30:01	35.784	35.697	35.722	35.444	35.817	35.556	35.374	35.813	36.18	35.943	35.858	35.705	35.541	35.488	35.762	35.549	35.907	35.71	35.56	35.59	35.068	35.478	33.499	34.257	35.555	35.592	34.52	35.289	35.279	35.702	35.276	34.222	35.098	35.205	35.379	35.125	34.729	35.377	34.974	34.442	34.729	35.255	34.956	35.11	34.961	35.124	35.363	35.384	34.778
2016-08-20 21:00:01	35.721	35.697	35.597	35.444	35.754	35.556	35.249	35.813	36.118	35.943	35.671	35.83	35.541	35.426	35.762	35.486	35.782	35.648	35.498	35.465	35.005	35.54	33.873	34.32	35.555	35.717	34.707	35.413	35.216	35.765	35.214	34.284	35.161	35.018	35.379	35.187	34.791	35.626	35.036	34.692	34.854	35.442	34.894	35.047	35.21	34.999	35.488	35.384	34.903
2016-08-20 21:30:01	35.659	35.261	35.722	35.444	35.692	35.556	35.186	35.813	35.931	35.881	35.608	35.83	35.604	35.301	35.513	35.424	35.72	35.523	35.373	35.341	34.943	35.602	33.873	34.257	35.555	35.592	34.832	35.102	35.403	35.702	35.276	34.222	35.161	35.267	35.379	35.249	34.791	35.626	34.974	34.692	34.23	35.504	34.894	35.047	35.272	35.061	35.301	35.571	34.841
2016-08-20 22:00:01	35.534	35.573	35.722	35.381	35.629	35.494	35.062	35.751	35.993	35.756	35.546	35.83	35.541	35.301	35.45	35.361	35.595	35.273	35.373	35.154	34.943	35.415	33.873	34.07	35.555	35.717	34.832	35.351	35.403	35.64	35.214	34.409	35.161	34.893	35.316	35.312	34.729	35.626	34.912	34.379	34.854	35.379	34.894	34.923	35.272	34.936	35.363	35.509	35.028
2016-08-20 22:30:01	35.534	35.198	35.66	35.381	35.629	35.556	35.062	35.813	35.931	35.631	35.421	35.518	35.604	35.301	35.388	35.174	35.595	35.46	35.311	34.904	34.943	35.54	33.873	33.883	35.493	35.53	34.832	35.476	35.403	35.578	35.214	33.972	35.098	35.142	35.441	35.249	34.729	35.563	35.036	34.504	34.979	35.317	34.894	34.985	35.086	34.874	35.363	35.509	35.028
2016-08-20 23:00:01	35.534	35.573	35.597	35.381	35.567	35.556	34.999	35.751	35.868	35.506	35.234	35.643	35.666	35.301	35.45	35.299	35.72	35.273	35.311	34.904	34.88	35.602	33.935	33.883	35.555	35.467	34.894	35.413	35.403	35.64	35.214	33.91	35.161	35.205	35.316	35.249	34.667	35.626	34.787	34.504	34.854	35.192	34.894	34.985	35.335	34.936	35.114	35.571	35.09
2016-08-20 23:30:01	35.534	35.697	35.66	35.444	35.567	35.619	34.999	35.751	35.868	35.569	35.296	35.58	35.666	35.301	35.326	35.361	35.72	35.211	35.373	34.904	35.005	35.665	33.81	33.758	35.555	35.467	34.832	35.413	35.403	35.266	35.339	33.785	35.161	35.018	35.441	35.249	34.729	35.501	34.849	34.379	34.791	35.504	34.831	34.923	35.335	34.874	35.301	35.571	35.09
2016-08-21 00:00:01	35.409	35.573	35.597	35.444	35.505	35.431	34.874	35.751	35.806	35.569	35.483	35.206	35.541	35.177	35.326	35.237	35.47	35.211	35.311	34.655	34.943	35.602	33.748	33.945	35.555	35.592	34.832	35.413	35.403	35.515	35.276	33.598	35.223	35.205	35.316	35.187	34.667	35.688	34.724	34.255	34.667	35.504	34.956	34.86	35.397	34.811	35.052	35.571	35.153
2016-08-21 00:30:01	35.284	35.386	35.41	35.319	35.442	35.681	34.625	35.439	35.868	35.444	35.234	35.206	34.98	34.927	35.201	35.237	35.096	34.899	35.186	34.281	35.005	35.54	33.81	33.883	35.618	35.592	34.832	35.413	35.466	35.578	35.339	33.66	35.161	35.142	35.441	35.249	34.667	35.439	34.724	34.317	34.604	35.567	34.894	34.86	35.272	34.811	35.301	35.571	34.778
2016-08-21 01:00:01	35.16	34.824	35.41	35.132	35.317	35.494	34.438	35.439	35.681	35.319	35.109	35.081	34.98	34.74	35.201	35.112	34.41	34.774	34.999	34.094	34.756	35.602	33.81	33.758	35.493	35.592	34.832	35.413	35.466	35.266	35.276	33.411	35.098	35.08	35.254	35.187	34.729	35.501	34.662	34.317	34.667	35.504	34.956	34.798	35.335	34.811	35.239	35.633	35.09
2016-08-21 01:30:01	35.097	35.136	35.473	35.132	35.255	35.556	34.375	35.439	35.681	35.257	35.234	35.081	35.043	34.553	35.326	35.174	34.036	34.961	35.062	34.156	34.943	35.54	33.81	33.758	35.493	35.53	34.707	35.351	35.341	35.266	35.276	33.848	35.161	35.018	35.254	35.249	34.729	35.626	34.787	34.317	34.667	35.504	35.018	34.548	35.397	34.687	35.176	35.633	35.028
2016-08-21 02:00:01	35.035	35.323	35.348	35.007	35.255	35.619	34.375	35.377	35.681	35.195	35.359	35.206	35.23	34.803	35.263	35.237	34.348	35.024	35.062	34.156	34.88	35.478	33.81	33.633	35.43	35.592	34.894	35.351	35.403	35.578	35.214	33.286	34.662	35.142	35.254	35.187	34.604	35.439	34.6	34.067	34.729	35.567	35.018	34.798	35.335	34.749	35.176	35.571	34.966
2016-08-21 02:30:01	35.097	35.136	35.473	35.007	35.317	35.556	34.438	35.439	35.681	35.195	35.359	35.143	35.417	34.803	35.139	35.299	34.535	34.961	34.999	34.281	34.943	35.478	33.686	33.383	35.368	35.405	34.832	35.351	35.403	34.829	35.152	33.161	35.161	34.955	35.316	35.249	34.916	35.563	34.724	34.379	34.729	35.504	34.956	34.611	35.397	34.749	35.114	35.509	34.903
2016-08-21 03:00:01	35.16	35.261	35.535	35.007	35.255	35.619	34.5	35.314	35.806	35.132	35.359	34.769	35.417	34.74	35.139	35.237	34.722	34.899	34.999	34.343	34.693	35.54	33.436	33.321	35.618	35.467	34.894	35.351	35.403	35.328	35.027	33.036	35.098	35.08	35.316	35.312	34.916	35.688	34.724	34.255	34.667	35.629	34.956	34.798	35.335	34.687	34.927	35.509	35.09
2016-08-21 03:30:01	35.222	35.261	35.223	34.945	35.255	35.619	34.5	35.377	35.743	35.132	35.359	35.018	35.354	34.74	35.076	35.174	34.972	34.837	34.874	34.405	35.005	35.478	33.81	33.258	35.555	35.467	34.769	35.351	35.341	35.515	35.152	33.036	35.098	35.205	35.379	35.249	34.916	35.688	34.724	34.192	34.479	35.504	35.081	34.735	35.272	34.749	35.052	35.571	35.153
2016-08-21 04:00:01	35.222	35.261	35.535	34.945	35.317	35.619	34.375	35.377	35.743	35.07	35.296	35.143	35.417	34.74	34.951	35.174	34.972	34.774	34.937	34.405	35.068	35.291	33.748	33.321	35.618	35.592	34.52	35.226	35.341	35.515	35.089	32.911	35.098	35.142	35.254	35.249	34.854	35.626	34.724	33.817	34.667	35.255	35.018	34.611	35.272	34.624	34.989	35.322	35.09
2016-08-21 04:30:01	35.222	35.386	35.473	34.883	35.317	35.619	34.563	35.377	35.743	35.132	35.296	35.206	35.479	34.74	35.014	35.112	35.096	34.712	34.999	34.53	35.068	35.54	33.81	33.071	35.618	35.53	34.582	35.351	35.403	35.453	35.027	32.786	35.285	35.018	35.379	35.125	34.667	35.626	34.662	34.13	34.604	35.567	34.894	34.486	35.272	34.749	35.239	35.446	35.09
2016-08-21 05:00:01	35.347	35.074	35.41	34.883	35.442	35.556	34.563	35.377	35.619	35.07	35.296	34.894	35.541	34.803	34.951	35.112	35.159	34.837	34.999	34.405	35.068	35.415	33.997	33.196	35.68	35.467	34.582	35.289	35.341	35.578	35.089	32.724	35.223	34.955	35.379	35.312	34.791	35.563	34.724	34.067	34.604	35.442	34.956	34.611	34.961	34.687	35.239	35.509	35.09
2016-08-21 05:30:01	35.284	35.136	35.348	34.945	35.317	35.619	34.563	35.314	35.743	35.07	35.234	35.268	35.479	34.491	34.951	35.237	35.096	34.712	35.062	34.53	35.005	35.415	33.997	33.009	34.994	35.467	34.52	35.289	35.403	35.515	35.089	33.099	35.223	35.205	35.441	35.187	34.729	35.75	34.724	34.005	34.729	35.567	35.018	34.611	34.899	34.562	35.176	35.509	35.028
2016-08-21 06:00:01	35.284	35.198	35.535	34.883	35.38	35.556	34.625	35.377	35.806	35.07	35.296	35.081	35.417	34.74	34.951	35.174	35.034	34.837	35.062	34.468	34.756	35.478	33.997	33.009	35.243	35.405	34.582	35.413	35.279	35.578	35.152	32.849	35.223	35.08	35.441	35.312	34.854	35.813	34.724	33.817	34.729	35.442	34.769	34.611	35.148	34.499	35.176	35.509	35.153
2016-08-21 06:30:01	35.284	35.323	35.285	35.007	35.38	35.556	34.75	35.377	35.806	35.007	35.359	35.081	35.417	34.74	34.951	35.174	34.972	34.899	34.999	34.53	34.943	35.353	34.06	33.071	35.43	35.28	34.832	35.351	35.341	35.204	35.089	32.599	35.223	34.706	35.441	35.249	34.916	35.875	34.849	33.817	34.729	35.567	34.894	34.673	35.023	34.562	35.239	35.509	34.716
2016-08-21 07:00:01	35.284	35.136	35.348	34.945	35.442	35.556	34.874	35.377	35.806	35.007	35.234	34.581	35.23	34.74	34.889	35.112	34.909	34.837	35.062	34.468	35.005	35.291	34.184	33.071	35.306	35.405	34.832	35.351	35.279	35.328	35.027	32.724	35.223	35.142	35.316	35.125	34.979	35.626	34.787	33.568	34.355	35.255	34.831	34.486	35.148	34.499	34.927	35.509	34.966
2016-08-21 07:30:01	35.284	35.074	35.348	35.007	35.317	35.431	34.812	35.252	35.806	35.195	35.296	34.394	35.105	34.803	35.139	35.237	34.847	34.774	35.062	34.405	34.943	35.166	33.935	32.697	35.056	35.218	34.707	35.289	35.216	35.204	34.964	32.35	35.036	34.831	35.254	34.626	34.791	35.688	34.662	33.13	34.542	34.755	34.831	34.174	34.712	34.25	34.989	35.384	34.903
2016-08-21 08:00:01	35.222	34.762	35.348	34.945	35.317	35.307	34.874	35.377	35.681	35.07	35.359	35.081	35.167	34.927	35.201	35.174	34.909	34.837	35.062	34.405	34.818	34.979	33.997	32.322	34.931	35.218	34.707	35.102	35.154	35.266	34.777	32.474	34.973	35.018	35.004	34.564	34.604	35.501	34.724	32.881	34.292	34.942	34.831	34.174	34.712	34.312	35.176	35.384	34.591
2016-08-21 08:30:01	35.222	35.074	35.161	34.883	35.317	35.369	34.75	35.252	35.868	35.07	35.421	35.143	35.105	35.239	35.326	35.299	34.972	34.961	35.062	34.405	34.88	34.854	33.81	32.26	35.118	35.28	34.582	35.226	35.092	35.266	34.777	32.35	34.973	34.706	35.129	35	34.604	35.377	34.787	33.068	34.292	35.067	34.956	34.236	34.587	34.375	35.239	35.509	34.841
2016-08-21 09:00:01	35.222	34.699	35.348	34.945	35.38	35.431	34.687	35.252	35.806	35.007	35.483	35.268	35.292	35.177	35.326	35.299	35.034	35.086	35.186	34.717	34.943	35.041	34.309	32.322	35.306	35.467	34.832	35.039	35.279	35.141	34.902	32.35	34.973	34.831	35.067	34.938	34.604	35.19	34.787	33.13	34.542	35.13	34.894	34.486	34.774	34.437	35.114	35.259	35.028
2016-08-21 09:30:01	35.222	34.699	35.348	34.945	35.505	35.369	34.625	35.252	35.868	35.07	35.483	35.206	35.167	35.177	35.326	35.361	35.034	34.961	35.249	34.655	35.005	35.228	34.371	33.009	35.368	35.654	35.019	35.476	35.466	35.079	35.027	32.724	34.599	34.955	35.067	34.751	34.979	35.626	34.849	33.193	34.292	35.317	34.956	34.486	34.961	34.375	35.176	35.322	34.591
2016-08-21 10:00:01	35.222	34.887	35.535	35.07	35.442	35.369	34.687	35.314	35.993	35.007	35.546	35.206	35.105	34.927	35.263	35.361	35.034	34.961	35.311	34.468	35.13	35.478	34.309	33.695	35.68	35.717	35.081	35.538	35.092	35.017	35.089	32.786	34.911	34.831	35.254	34.688	34.854	35.501	34.912	33.318	34.604	35.442	34.894	34.611	34.836	34.499	35.488	35.384	35.028
2016-08-21 10:30:01	35.347	34.824	35.66	35.07	35.567	35.431	34.75	35.377	36.118	35.195	35.608	35.268	35.292	34.865	35.388	35.361	35.096	34.899	35.249	34.468	35.13	35.54	34.434	34.07	35.493	35.53	35.206	35.725	35.466	35.079	35.152	33.411	34.911	35.08	35.379	35.312	35.041	35.626	35.161	32.631	34.479	35.442	35.081	34.673	35.023	34.624	34.989	35.259	35.153
2016-08-21 11:00:01	35.409	35.074	35.909	35.07	35.567	35.307	34.812	35.501	36.055	35.257	35.795	35.081	35.292	35.052	35.513	35.424	35.346	35.086	35.436	34.655	35.255	35.602	34.745	34.756	35.68	35.841	35.144	35.85	35.715	34.829	35.214	33.535	34.849	34.893	35.441	35.249	35.353	35.813	35.348	33.13	34.479	35.192	34.894	34.548	34.961	34.375	35.675	35.322	35.09
2016-08-21 11:30:01	35.534	35.261	36.034	35.07	35.567	35.369	34.999	35.564	36.055	35.319	35.795	35.393	35.354	34.74	35.7	35.424	35.533	35.086	35.498	34.904	35.317	35.665	34.995	35.443	35.805	35.841	35.393	35.601	35.466	35.204	35.526	34.097	35.285	35.142	35.441	35.374	34.854	35.813	35.598	33.255	34.292	34.942	34.831	34.86	34.836	34.687	35.612	35.509	35.09
2016-08-21 12:00:01	35.596	35.198	36.034	35.132	35.692	35.431	34.999	35.626	35.993	35.132	35.795	35.393	35.417	35.052	35.7	35.486	35.782	35.086	35.56	35.029	35.38	35.79	35.368	35.63	35.93	35.592	35.518	35.663	35.528	35.266	35.901	34.472	35.348	35.392	35.503	35.187	35.415	35.999	35.785	33.817	34.667	35.317	35.143	34.86	35.21	34.624	35.488	35.509	35.09
2016-08-21 12:30:01	35.534	35.261	35.909	35.132	35.692	35.556	34.812	35.688	36.118	35.07	35.858	35.206	35.479	35.177	35.7	35.549	36.031	35.273	35.623	35.029	35.317	35.727	35.867	36.004	35.742	35.779	35.705	35.663	35.528	35.266	35.963	34.846	35.473	35.516	35.628	35.125	35.727	35.813	35.848	34.067	34.604	35.255	35.206	34.735	35.086	34.874	35.425	35.446	34.966
2016-08-21 13:00:01	35.659	35.198	36.096	35.132	35.817	35.619	34.75	35.688	36.18	35.195	35.983	35.33	35.728	35.301	35.762	35.736	36.218	35.398	35.56	35.216	35.255	35.54	36.427	35.755	35.368	35.779	35.705	35.601	35.528	35.328	35.713	35.22	35.473	35.267	35.753	35.187	35.852	35.937	35.848	34.192	34.729	35.567	35.143	34.86	35.397	34.936	35.612	35.259	34.716
2016-08-21 13:30:01	35.596	35.386	35.972	35.194	35.754	35.743	35.062	35.688	36.18	35.382	36.045	35.455	35.604	35.114	35.949	35.923	36.281	35.46	35.685	35.341	35.505	35.665	36.49	35.63	35.742	35.717	35.518	35.538	35.403	35.515	35.901	35.283	35.535	35.392	35.628	35.249	35.665	35.626	35.91	34.317	34.854	35.692	35.268	35.047	35.522	34.999	35.55	35.322	34.591
2016-08-21 14:00:01	35.596	35.136	36.221	35.381	35.754	35.93	35.186	35.813	36.242	35.569	36.108	35.393	35.728	35.426	36.136	36.047	36.405	35.648	35.872	35.403	35.505	35.54	36.365	35.755	35.68	35.717	35.269	35.538	35.466	35.328	35.651	34.908	35.285	35.205	35.69	35.249	35.54	35.252	35.848	34.754	34.916	35.442	35.33	34.923	35.397	35.061	35.799	35.322	34.591
2016-08-21 14:30:01	35.659	35.198	36.096	35.444	35.754	35.993	35.249	35.751	36.43	35.694	36.232	35.518	35.853	35.613	36.136	35.985	36.405	35.897	35.81	35.528	35.442	35.54	36.365	35.568	35.68	35.53	35.081	35.476	35.403	35.204	35.276	34.784	35.348	35.267	35.503	35.125	35.103	35.439	35.785	34.879	34.979	35.629	35.268	34.923	35.148	34.749	35.675	35.322	34.778
2016-08-21 15:00:01	35.721	35.323	36.096	35.506	35.692	35.993	35.249	35.813	36.367	35.756	36.108	35.393	36.165	35.426	36.261	35.923	36.343	35.959	35.872	35.59	35.193	35.665	35.867	35.318	35.555	35.28	34.957	35.413	35.341	35.328	35.276	35.158	35.41	35.018	35.628	35.062	34.916	35.377	35.66	35.066	34.854	35.567	35.206	34.798	35.272	34.811	35.612	35.322	34.467
2016-08-21 15:30:01	35.534	35.573	36.221	35.568	35.629	36.055	35.311	35.751	36.367	35.756	36.045	34.956	36.165	35.738	36.386	35.923	36.156	36.147	35.997	35.715	35.629	35.602	35.68	34.881	35.493	35.343	34.769	35.351	35.466	35.578	35.089	34.721	35.161	34.955	35.628	34.938	35.103	35.252	35.411	35.004	34.791	35.567	35.143	35.11	35.272	35.186	35.799	35.259	34.903
2016-08-21 16:00:01	35.596	35.697	36.221	35.568	35.629	36.18	35.374	35.688	36.367	35.881	36.108	35.018	36.04	35.863	36.323	35.923	36.218	36.147	35.934	35.777	35.754	35.665	35.618	34.881	35.68	35.343	34.832	35.351	35.403	35.578	35.089	34.971	35.223	34.893	35.503	34.813	34.667	35.127	35.411	34.692	35.166	35.504	35.268	35.047	35.21	35.311	35.488	35.384	34.841
2016-08-21 16:30:01	35.596	35.448	36.159	35.568	35.817	36.118	35.436	35.688	36.43	35.881	36.17	35.518	36.102	35.987	36.261	35.923	36.218	36.271	35.934	35.839	35.692	35.727	35.555	34.694	35.742	35.405	35.144	35.663	35.59	35.391	35.214	35.158	35.223	34.706	35.441	34.813	35.103	35.439	35.473	35.566	34.729	35.692	35.206	35.047	35.335	35.186	35.737	35.322	34.841
2016-08-21 17:00:01	35.659	35.573	36.221	35.693	35.941	36.18	35.436	35.751	36.43	35.943	36.17	35.58	36.102	35.863	36.199	36.608	36.218	35.897	35.747	35.902	35.629	35.727	35.493	34.881	35.306	35.405	35.393	35.725	35.653	35.515	35.152	34.908	35.348	34.893	35.379	35.125	34.916	35.501	35.348	35.379	35.478	35.067	35.081	35.047	35.646	35.248	35.55	35.509	34.841
2016-08-21 17:30:01	35.784	35.76	36.096	35.568	35.754	36.118	35.374	35.626	36.305	35.881	36.108	35.455	35.728	35.863	36.448	36.421	36.218	36.147	35.81	36.026	35.567	36.039	35.555	35.006	36.179	35.654	35.144	35.226	35.839	35.204	35.152	34.784	35.223	34.768	35.441	35.125	35.228	35.314	35.411	35.816	35.415	35.379	35.268	34.923	35.459	35.124	35.114	35.509	34.903
2016-08-21 18:00:01	35.846	35.448	36.346	35.755	35.817	36.055	35.436	35.751	36.367	35.881	36.108	35.643	35.479	35.675	36.261	36.047	36.281	36.084	35.685	35.59	35.567	35.977	35.431	34.756	35.368	35.405	34.832	35.164	35.715	35.204	35.089	34.534	35.098	34.581	35.316	34.938	34.729	35.252	35.224	35.566	35.103	35.13	35.081	34.923	35.086	34.999	35.425	35.134	34.591
2016-08-21 18:30:01	35.784	35.885	36.096	35.818	35.879	36.118	35.436	35.813	36.43	36.13	35.92	35.705	36.289	35.613	36.136	35.923	36.592	36.646	35.685	35.902	35.442	35.54	35.306	34.632	35.118	35.467	34.707	35.102	35.528	35.515	35.027	34.596	34.973	34.831	35.191	34.938	34.417	35.003	34.974	35.316	34.979	35.192	35.018	35.11	34.836	34.749	35.176	34.511	34.404
2016-08-21 19:00:01	35.659	35.448	35.972	35.693	35.692	35.868	35.311	35.751	36.305	35.943	35.983	35.705	36.539	35.239	36.136	35.736	36.218	35.835	35.56	36.089	35.317	35.54	34.995	34.507	35.118	35.343	34.645	35.351	35.341	35.515	34.964	34.284	34.911	34.706	35.067	35.125	34.043	35.439	34.974	35.191	35.041	35.192	34.956	34.923	35.086	34.936	35.301	34.947	34.342
2016-08-21 19:30:01	35.659	35.697	35.722	35.631	35.567	35.806	35.249	35.626	36.18	35.881	35.795	34.956	36.102	35.426	35.887	35.611	35.907	35.398	35.436	35.465	35.13	35.415	34.496	34.132	35.181	35.343	34.457	35.289	35.341	35.328	35.027	34.347	34.973	34.955	35.004	35.062	33.606	35.563	34.849	35.004	34.916	35.13	34.894	34.86	34.836	34.687	35.363	35.197	34.404
2016-08-21 20:00:01	35.659	35.51	35.223	35.444	35.505	35.681	35.062	35.564	35.993	35.756	35.608	35.143	35.479	35.239	35.575	35.424	35.844	35.211	35.186	35.278	34.756	35.415	34.247	34.007	35.43	35.467	34.582	35.351	35.092	35.453	35.027	34.16	35.036	35.08	35.191	35.062	34.167	35.314	34.787	34.817	34.791	35.379	34.894	34.86	34.774	34.687	34.865	35.01	34.467
2016-08-21 20:30:01	35.596	35.697	35.473	35.444	35.629	35.619	35.124	35.626	36.055	35.694	35.421	35.268	35.479	35.301	35.45	35.424	35.595	35.273	35.186	35.091	35.068	35.478	34.309	34.257	35.306	35.405	34.52	35.476	35.279	35.266	35.214	34.222	35.036	35.142	35.379	35.249	34.479	35.377	34.787	34.692	34.854	35.504	34.956	34.86	34.961	34.687	35.363	35.197	34.591
2016-08-21 21:00:01	35.659	35.573	35.597	35.506	35.629	35.619	34.937	35.626	36.118	35.756	35.359	35.268	35.479	35.239	35.326	35.424	35.533	35.336	35.186	35.029	35.193	35.415	34.371	34.132	35.43	35.405	34.769	35.476	35.466	35.453	35.089	34.284	35.223	35.205	35.379	35.249	34.604	35.563	34.912	34.567	34.854	35.379	34.956	35.047	35.148	34.687	35.363	35.072	34.778
2016-08-21 21:30:01	35.659	35.635	35.597	35.444	35.692	35.619	35.124	35.626	36.118	35.818	35.234	35.58	35.292	35.301	35.326	35.424	35.533	35.211	35.186	34.779	35.068	35.54	34.309	34.569	35.742	35.53	34.769	35.413	35.528	35.578	35.089	34.16	35.161	35.08	35.379	35.249	34.292	35.626	34.912	34.567	34.667	35.005	35.018	34.798	35.023	34.687	35.301	35.509	34.903
2016-08-21 22:00:01	35.596	35.573	35.66	35.444	35.629	35.681	35.124	35.688	36.118	35.631	35.234	35.58	35.354	35.114	35.201	35.424	35.408	35.211	35.186	34.904	35.005	35.54	34.247	34.32	35.68	35.405	34.645	35.413	35.528	35.64	35.089	34.035	35.161	35.08	35.441	35.436	34.604	35.626	34.849	34.629	34.854	35.442	35.081	34.86	35.086	34.624	35.363	35.446	34.966
2016-08-21 22:30:01	35.596	35.386	35.722	35.257	35.629	35.743	35.062	35.751	36.055	35.694	35.171	35.268	35.541	35.177	35.201	35.424	35.283	35.024	35.249	34.779	35.13	35.54	34.184	34.257	35.555	35.53	34.582	35.476	35.403	35.515	35.089	34.035	35.098	35.205	35.379	35.125	34.542	35.688	34.787	34.442	34.854	35.442	35.143	35.047	35.148	34.687	35.488	35.509	34.966
2016-08-21 23:00:01	35.534	35.573	35.66	35.444	35.567	35.743	35.062	35.688	36.055	35.569	35.234	35.081	35.604	34.99	35.139	35.486	35.221	34.961	35.249	34.592	35.13	35.602	34.184	34.07	35.618	35.53	34.769	35.538	35.403	35.515	35.152	33.848	35.098	35.205	35.441	35.125	34.604	35.563	34.849	33.88	34.854	35.442	35.018	34.798	35.148	34.562	35.425	35.509	34.903
2016-08-21 23:30:01	35.534	35.635	35.597	35.257	35.505	35.806	35.062	35.626	35.993	35.506	35.171	34.831	35.541	35.177	35.139	35.361	35.159	35.024	35.186	34.592	35.13	35.54	34.247	34.007	35.493	35.53	34.832	35.413	35.466	35.515	35.089	34.16	35.161	35.205	35.379	35.125	34.667	35.314	34.912	34.317	34.854	35.504	35.143	34.798	34.899	34.562	35.301	35.509	34.966
2016-08-22 00:00:01	35.472	35.323	35.535	35.257	35.442	35.743	35.062	35.626	35.993	35.506	35.234	35.268	35.728	35.114	35.201	35.361	35.221	34.961	35.311	34.592	35.193	35.54	34.184	33.82	35.618	35.405	34.832	35.476	35.403	35.578	35.089	33.785	35.161	35.205	35.441	35.125	34.604	35.563	34.787	34.13	34.729	35.504	35.081	34.86	35.086	34.624	35.114	35.509	35.028
2016-08-22 00:30:01	35.472	35.323	35.597	35.319	35.505	35.743	35.062	35.626	36.055	35.569	35.296	35.081	35.853	35.301	35.201	35.361	35.221	35.086	35.373	34.655	35.13	35.602	34.122	33.695	35.306	35.28	34.645	35.351	35.466	35.515	35.152	33.598	35.098	35.018	35.379	35.187	34.542	35.563	34.787	34.192	34.791	35.442	35.143	34.798	35.21	34.624	35.363	35.259	34.966
2016-08-22 01:00:01	35.534	35.573	35.722	35.506	35.567	35.681	35.186	35.626	36.118	35.569	35.296	35.268	35.728	35.364	35.201	35.424	35.283	35.149	35.436	34.779	35.193	35.54	34.184	33.758	35.555	35.405	34.832	35.413	35.341	35.266	35.152	33.598	35.098	35.142	35.441	35.249	34.729	35.626	34.724	33.568	34.791	35.567	35.143	34.735	35.21	34.687	35.425	35.509	35.028
2016-08-22 01:30:01	35.534	35.822	35.722	35.506	35.567	35.806	35.186	35.626	36.055	35.569	35.296	35.455	35.728	35.364	35.263	35.486	35.283	35.086	35.436	34.904	35.13	35.602	33.623	33.633	35.243	35.28	34.832	35.413	35.403	35.453	35.152	33.598	35.098	35.142	35.379	35.187	34.791	35.563	34.662	33.942	34.791	35.192	35.206	34.735	34.899	34.687	35.301	35.446	34.467
2016-08-22 02:00:01	35.596	35.635	35.722	35.506	35.692	35.806	35.249	35.626	36.055	35.631	35.359	35.455	35.791	35.052	35.263	35.486	35.346	35.024	35.498	34.779	35.13	35.54	33.873	33.321	35.493	35.467	34.769	35.351	35.403	35.453	35.152	33.411	35.098	35.142	35.441	35.187	34.854	35.501	34.6	34.13	34.542	35.442	35.081	34.735	35.272	34.624	34.802	35.509	34.716
2016-08-22 02:30:01	35.596	35.697	35.722	35.444	35.692	35.681	35.311	35.626	36.055	35.631	35.296	35.393	35.604	35.301	35.201	35.361	35.408	35.086	35.436	34.717	35.068	35.54	34.06	33.758	35.555	35.467	34.707	35.351	35.403	35.453	35.214	33.223	35.098	35.08	35.191	35.187	34.854	35.626	34.787	33.88	34.854	35.317	35.081	34.486	35.272	34.562	35.301	35.509	34.903
2016-08-22 03:00:01	35.596	35.51	35.66	35.506	35.629	35.681	35.311	35.626	36.055	35.506	35.296	35.393	35.791	35.239	35.201	35.424	35.346	35.024	35.373	34.842	35.193	35.54	34.06	33.258	35.618	35.343	34.707	35.351	35.466	35.328	35.152	33.286	35.098	34.831	35.379	35.187	34.791	35.688	34.724	34.005	34.729	35.317	35.081	34.735	35.272	34.624	34.989	35.446	34.966
2016-08-22 03:30:01	35.534	35.76	35.66	35.506	35.692	35.681	35.311	35.688	35.931	35.569	35.359	35.393	35.791	35.301	35.139	35.361	35.346	35.086	35.311	34.779	35.068	35.54	34.122	33.508	35.555	35.405	34.707	35.413	35.466	35.453	35.089	33.598	35.098	35.205	35.379	35.249	34.916	35.626	34.787	34.192	34.729	35.442	35.081	34.735	35.086	34.437	35.176	35.384	34.966
2016-08-22 04:00:01	35.534	35.76	35.66	35.444	35.692	35.743	35.311	35.688	36.118	35.444	35.296	35.58	35.604	35.301	35.201	35.112	35.283	35.024	35.311	34.842	35.13	35.415	34.122	33.508	35.68	35.467	34.769	35.413	35.466	35.453	35.152	33.161	35.098	35.205	35.316	35.249	34.854	35.563	34.724	34.005	34.729	35.567	34.894	34.798	35.335	34.562	35.176	35.446	34.966
2016-08-22 04:30:01	35.596	35.697	35.66	35.381	35.692	35.743	34.999	35.751	36.055	35.569	35.296	35.393	35.604	34.99	35.263	35.299	35.221	35.024	35.373	34.779	35.13	35.478	33.935	33.633	35.555	35.405	34.832	35.413	35.403	35.578	35.027	32.974	35.098	35.018	35.441	35.187	34.916	35.688	34.662	34.005	34.791	35.442	35.018	34.798	35.272	34.562	35.176	35.384	34.966
2016-08-22 05:00:01	35.534	35.697	35.722	35.506	35.692	35.743	35.311	35.626	36.055	35.569	35.359	35.455	35.666	35.364	35.201	35.299	35.221	35.024	35.311	34.842	35.13	35.478	34.06	33.508	35.555	35.467	34.707	35.413	35.403	35.515	35.152	33.161	35.098	35.018	35.379	35.187	34.667	35.75	34.475	33.88	34.854	35.255	35.081	34.673	34.899	34.562	35.239	35.446	34.903
2016-08-22 05:30:01	35.596	35.635	35.66	35.506	35.692	35.806	35.311	35.626	35.993	35.569	35.359	35.393	35.666	35.364	35.263	35.299	35.159	35.024	35.373	34.779	35.13	35.478	34.06	33.383	35.555	35.467	34.832	35.413	35.279	35.391	35.089	33.411	35.161	35.018	35.379	35.187	34.542	35.75	34.724	34.067	34.417	35.379	35.018	34.548	35.335	34.375	35.239	35.384	34.841
2016-08-22 06:00:01	35.596	35.51	35.285	35.506	35.629	35.743	35.374	35.626	36.118	35.506	35.296	35.143	35.604	35.239	35.201	35.237	35.283	34.961	35.311	34.779	35.068	35.54	33.997	33.446	35.618	35.405	34.769	35.289	35.341	35.515	35.152	32.911	35.161	35.142	35.129	35.249	34.729	35.688	34.662	33.942	34.791	35.317	34.956	34.548	34.649	34.437	35.239	35.322	34.841
2016-08-22 06:30:01	35.472	35.448	35.597	35.506	35.629	35.681	35.436	35.564	36.118	35.569	35.359	35.143	35.604	35.239	35.076	35.174	35.034	35.024	35.249	34.779	35.193	35.478	34.122	33.383	35.43	35.28	34.769	35.413	35.341	35.391	34.84	32.662	35.223	35.08	35.191	35.062	34.979	35.688	34.724	33.505	34.729	35.192	34.956	34.611	35.148	34.375	35.176	35.384	34.903
2016-08-22 07:00:01	35.534	35.51	35.722	35.506	35.629	35.743	35.374	35.564	36.055	35.569	35.234	35.081	35.292	35.114	35.014	35.112	34.847	34.961	35.186	34.717	35.13	35.415	34.122	33.196	35.43	35.343	34.832	35.476	35.216	35.391	35.089	32.662	35.161	35.018	35.191	35.062	34.916	35.563	34.787	33.505	34.667	34.755	35.018	34.423	35.086	34.25	35.239	35.322	34.903
2016-08-22 07:30:01	35.534	35.261	35.722	35.506	35.629	35.743	35.374	35.626	35.868	35.382	35.296	34.831	35.479	35.114	34.951	35.112	34.909	34.899	35.124	34.717	35.068	35.353	34.06	32.884	34.931	35.28	34.707	35.289	35.216	35.328	35.027	32.474	35.036	34.955	35.004	34.813	34.729	35.626	34.787	33.568	34.292	35.255	34.956	34.361	35.023	34.25	35.239	35.384	34.778
2016-08-22 08:00:01	35.534	35.448	35.535	35.506	35.692	35.806	35.249	35.751	36.055	35.631	35.421	35.268	35.479	35.177	35.201	35.237	35.096	34.961	35.186	34.779	34.631	35.041	34.122	32.572	35.056	35.155	34.395	34.852	35.029	35.204	35.027	32.162	34.973	34.768	34.942	34.938	34.479	35.314	34.787	33.255	34.479	35.255	34.644	34.174	34.961	34.125	35.239	34.698	34.404
2016-08-22 08:30:01	35.721	35.635	35.847	35.568	35.754	35.868	35.374	35.751	36.118	35.631	35.546	35.58	35.666	35.426	35.388	35.549	34.972	35.024	35.311	35.029	34.88	35.103	34.122	32.759	35.181	35.093	34.52	34.977	35.216	35.079	34.902	32.037	34.973	34.706	34.942	35	34.479	35.127	34.662	33.255	34.542	35.255	34.831	34.111	34.961	34.125	35.176	34.885	34.654
2016-08-22 09:00:01	35.784	35.76	35.909	35.506	35.817	35.93	35.561	35.751	36.18	35.756	35.671	35.518	35.791	35.675	35.762	35.611	35.034	35.149	35.498	35.278	35.005	35.166	33.873	33.134	35.368	35.093	34.769	35.102	35.216	35.017	34.964	32.35	34.849	34.519	35.004	34.938	34.604	35.501	34.662	33.318	34.542	35.192	34.644	34.298	35.086	34.187	35.239	35.072	34.716
2016-08-22 09:30:01	35.784	35.573	35.909	35.631	35.754	35.93	35.498	35.751	36.242	35.756	35.858	35.767	35.479	35.8	35.887	35.798	35.408	35.024	35.747	35.528	35.13	35.291	34.371	33.633	35.618	35.467	34.957	34.977	35.528	35.204	35.027	33.161	34.724	34.706	34.942	35.125	34.916	35.563	34.787	33.568	34.479	35.005	35.018	34.236	34.712	34.25	35.425	35.259	34.966
2016-08-22 10:00:01	35.721	35.386	36.096	35.568	35.629	35.868	35.124	35.564	36.055	35.631	35.858	35.393	35.479	35.675	36.261	35.736	35.657	35.273	35.872	35.652	35.005	35.415	34.184	34.07	35.43	35.53	35.019	35.538	35.715	35.141	35.152	32.786	34.786	34.831	35.254	34.688	34.916	35.688	34.974	33.255	34.167	35.13	35.081	34.236	34.712	34.375	35.425	35.01	35.028
2016-08-22 10:30:01	35.659	35.51	36.096	35.506	35.567	35.681	34.874	35.564	35.931	35.506	35.92	35.518	35.479	35.738	36.448	35.798	35.907	35.336	35.934	35.839	35.255	35.54	34.496	34.444	35.68	35.592	34.769	35.725	35.777	34.767	35.339	33.411	34.911	35.018	35.379	35.062	34.542	35.688	35.224	33.38	34.479	35.067	34.956	34.611	34.961	34.437	35.425	35.01	34.591
2016-08-22 11:00:01	35.659	35.323	35.972	35.319	35.567	35.619	34.874	35.564	35.931	35.444	35.858	35.206	35.417	35.863	36.386	35.923	36.281	35.273	35.934	35.715	35.38	35.602	34.683	34.694	35.805	35.53	35.144	35.725	35.839	35.079	35.339	33.91	35.098	34.893	35.191	35.312	35.353	35.626	35.411	33.693	34.791	35.255	34.582	34.611	34.961	34.312	35.363	34.822	34.841
2016-08-22 11:30:01	35.659	35.136	35.909	35.257	35.567	35.556	34.874	35.439	35.993	35.444	35.92	35.018	35.23	35.8	36.386	35.86	36.218	35.211	35.81	35.341	35.38	35.602	34.932	35.38	35.243	35.654	35.269	35.663	35.403	35.017	35.339	34.222	35.285	35.329	35.566	35.312	35.478	35.626	35.536	33.817	34.667	34.942	34.644	34.735	34.836	34.437	35.488	35.197	34.841
2016-08-22 12:00:01	35.596	35.074	35.847	35.007	35.505	35.431	34.812	35.252	35.993	35.444	35.858	35.018	35.354	35.426	36.012	35.798	36.281	35.086	35.747	35.091	35.317	35.727	35.368	35.755	35.867	35.654	35.269	35.725	35.528	35.141	35.526	34.784	35.348	35.392	35.69	35.187	35.041	35.75	35.598	34.067	34.479	35.255	34.769	34.798	35.148	34.437	35.612	35.134	34.716
2016-08-22 12:30:01	35.596	35.074	35.847	35.007	35.505	35.494	34.75	35.439	36.118	35.444	35.795	34.894	35.354	35.426	36.012	35.673	36.031	34.961	35.56	34.967	35.38	35.79	35.68	36.129	35.68	35.592	35.393	35.725	35.341	34.892	35.651	34.908	35.473	35.08	35.566	35.187	35.478	35.563	35.66	33.88	34.23	35.192	34.956	34.798	34.836	34.562	35.488	35.134	34.467
2016-08-22 13:00:01	34.91	34.949	35.847	34.883	35.442	35.556	34.625	35.377	35.993	35.444	35.608	35.206	35.292	35.426	36.012	35.673	35.907	35.149	35.623	34.904	35.38	35.727	35.805	35.755	35.68	35.53	35.269	35.663	35.279	35.266	35.713	35.345	35.473	35.267	35.753	35.125	35.727	35.813	35.598	34.192	34.167	35.255	35.143	34.86	34.712	34.624	35.612	34.822	34.467
2016-08-22 13:30:01	35.222	34.637	35.66	34.945	35.442	35.494	34.5	35.314	36.18	35.444	35.733	35.081	35.479	35.301	35.949	35.673	36.031	35.211	35.498	34.779	35.629	35.415	35.929	35.38	35.555	35.53	35.206	35.663	35.403	35.204	35.588	35.283	35.223	35.142	35.566	35.125	35.727	35.626	35.66	34.567	34.729	35.442	35.081	34.86	34.961	34.749	35.488	34.885	34.467
2016-08-22 14:00:01	35.347	34.762	35.847	34.883	35.505	35.556	34.438	35.377	36.18	35.506	35.608	35.018	35.354	35.301	35.887	35.673	36.094	35.46	35.498	34.592	35.505	35.415	35.805	34.944	35.555	35.405	34.894	35.538	35.403	35.391	35.401	35.033	35.348	35.142	35.628	35	35.478	34.941	35.785	34.754	34.916	35.567	35.018	34.985	34.774	34.811	35.612	35.072	33.905
2016-08-22 14:30:01	35.409	34.824	36.221	35.132	35.754	35.93	34.438	35.876	36.18	35.569	35.733	35.206	35.479	35.301	35.887	35.549	36.094	35.585	35.498	34.842	35.629	35.54	35.68	35.38	35.618	35.28	34.769	35.476	35.403	35.391	35.401	34.846	35.285	35.08	35.503	34.938	35.415	34.878	35.785	35.004	34.979	35.255	34.956	34.985	34.525	34.999	35.675	35.134	34.217
2016-08-22 15:00:01	35.846	35.323	36.72	35.693	36.191	36.554	35.186	36.561	36.367	36.068	35.795	35.018	35.541	35.239	35.825	35.549	36.094	35.959	35.56	34.967	35.692	35.727	35.68	34.569	35.493	35.28	34.832	35.351	35.403	35.328	35.214	34.784	35.223	34.955	35.503	35	35.291	35.065	35.598	35.254	34.791	35.005	35.018	34.923	34.836	34.874	35.55	35.134	34.342
2016-08-22 15:30:01	35.534	35.198	36.408	35.506	36.066	36.18	35.062	36.063	36.305	35.943	35.795	35.143	36.04	35.488	35.949	35.673	36.094	36.022	35.747	35.154	35.629	35.727	35.742	34.944	35.618	35.28	34.894	35.351	35.466	35.515	35.152	34.472	35.223	34.768	35.441	34.938	35.041	35.065	35.411	35.316	34.916	35.067	35.081	34.985	34.836	34.936	35.301	35.01	34.716
2016-08-22 16:00:01	35.659	35.198	36.221	35.444	35.879	36.055	34.999	36.063	36.43	35.943	36.045	35.143	35.978	35.613	36.074	35.798	36.218	36.147	35.81	35.278	35.754	35.665	35.805	35.193	35.618	35.28	34.769	35.226	35.341	35.328	34.964	34.659	34.973	34.768	35.566	35	34.916	35.127	35.286	35.191	34.854	35.629	35.018	34.923	34.961	34.749	35.425	35.259	34.716
2016-08-22 16:30:01	35.659	35.261	36.346	35.381	35.879	36.055	35.186	35.876	36.617	36.005	36.108	35.206	36.102	35.613	36.136	35.86	36.218	36.271	35.872	35.528	35.817	35.602	35.742	34.944	35.68	35.343	34.769	35.476	35.279	35.141	34.902	34.721	35.098	34.644	35.94	35.062	34.355	35.252	35.348	35.379	35.103	35.504	35.081	34.985	34.462	34.874	35.675	34.885	34.529
2016-08-22 17:00:01	35.659	35.198	36.096	35.319	35.817	35.993	35.062	35.688	36.617	36.005	36.17	35.393	36.102	35.675	36.261	36.172	36.281	36.334	36.059	35.652	35.692	35.602	35.493	34.819	35.742	35.093	34.957	35.538	35.279	35.391	35.027	34.971	35.161	34.519	35.628	35.125	34.916	35.19	35.348	35.441	34.667	35.005	34.769	34.923	35.023	34.999	35.862	35.134	34.716
2016-08-22 17:30:01	35.659	35.136	36.096	35.319	35.754	35.93	35.249	35.501	36.679	35.881	36.108	35.455	36.227	35.738	36.261	36.11	36.343	36.209	36.122	35.777	35.817	35.478	35.493	34.819	35.618	35.218	34.769	35.039	35.341	35.515	35.089	34.908	35.098	34.706	35.254	35.062	34.854	35.003	35.286	35.316	34.667	35.067	34.769	34.735	34.649	34.874	35.737	34.947	34.529
2016-08-22 18:00:01	35.971	35.885	36.283	35.444	35.879	36.055	35.186	35.564	36.492	35.818	36.045	35.83	35.978	35.613	36.012	36.047	36.343	36.022	36.059	35.902	36.254	35.415	35.306	35.131	35.493	35.28	34.769	35.289	35.279	35.328	35.027	34.908	34.849	34.644	35.254	35.187	34.729	35.065	35.224	35.066	34.604	35.317	34.831	34.86	34.338	34.687	35.612	34.947	34.654
2016-08-22 18:30:01	36.033	36.009	36.283	35.631	36.191	35.93	35.436	35.813	36.242	35.756	36.357	35.955	35.791	35.738	36.199	35.923	36.094	35.71	35.872	35.964	36.129	35.415	35.119	35.006	35.181	35.28	34.707	35.351	35.279	35.391	34.902	34.472	34.973	34.831	35.191	35	34.043	35.127	35.224	34.941	35.041	35.255	34.894	34.923	34.649	34.936	34.989	34.573	34.966
2016-08-22 19:00:01	35.971	35.885	36.034	35.444	36.066	35.93	35.186	35.751	36.43	35.943	36.108	35.518	35.479	35.551	36.136	35.923	35.969	35.585	35.685	35.964	35.629	35.291	34.247	34.694	35.243	35.405	34.769	35.226	35.341	35.453	34.84	34.347	34.911	34.893	35.129	34.938	34.355	35.314	34.912	34.754	34.979	35.192	34.894	34.798	33.902	35.061	35.301	34.947	34.654
2016-08-22 19:30:01	35.659	35.635	35.66	35.194	35.629	35.619	35.249	35.501	36.055	35.694	35.733	35.455	35.354	35.488	36.012	35.486	35.72	35.149	35.311	35.528	35.317	35.103	34.496	34.382	35.243	35.343	34.707	35.351	35.216	35.328	34.84	34.16	34.911	34.581	35.067	35.062	34.292	35.377	34.974	34.754	34.729	34.755	34.894	34.611	34.213	34.874	35.301	35.01	34.529
2016-08-22 20:00:01	35.534	35.323	35.285	34.945	35.317	35.369	35.062	35.252	35.868	35.444	35.359	35.081	35.354	35.114	35.575	35.237	35.533	35.024	34.999	35.154	35.193	35.415	34.184	34.257	35.555	35.405	34.582	35.351	35.279	35.391	34.902	33.91	34.973	34.955	35.129	35.125	34.604	35.439	34.974	34.629	34.604	34.818	34.956	34.673	34.649	34.687	35.239	35.01	34.529
2016-08-22 20:30:01	35.409	35.198	35.161	34.82	35.38	35.244	34.874	35.19	35.806	35.382	35.109	35.206	35.354	35.114	35.513	35.05	35.408	35.086	34.999	34.842	35.13	35.478	34.06	34.32	35.618	35.467	34.645	35.476	35.341	35.391	34.964	34.16	35.036	35.142	35.316	35.249	34.854	35.439	34.912	34.692	34.479	35.005	35.018	34.673	34.899	34.687	35.052	35.072	34.591
2016-08-22 21:00:01	35.284	35.198	35.098	34.82	35.442	35.244	34.687	35.252	35.681	35.444	35.047	35.081	35.479	35.052	35.45	34.987	35.346	35.086	34.874	34.53	35.13	35.415	34.309	33.82	35.555	35.53	34.769	35.476	35.466	35.453	35.027	34.347	35.161	35.142	35.379	35.249	34.729	35.439	34.912	34.817	34.854	35.379	34.956	34.361	35.086	34.499	35.363	35.134	34.654
2016-08-22 21:30:01	35.222	35.011	35.223	34.82	35.193	35.182	34.625	35.19	35.743	35.382	34.797	35.206	35.354	35.114	35.326	34.987	35.283	34.961	34.812	33.969	35.068	35.415	34.309	34.07	35.742	35.467	34.832	35.413	35.466	35.328	35.027	34.097	35.098	35.142	35.379	35.312	34.667	35.626	34.912	34.692	34.729	35.13	35.081	34.611	35.023	34.624	35.052	35.197	34.591
2016-08-22 22:00:01	35.222	34.699	35.223	34.758	35.317	35.244	34.625	35.127	35.619	35.319	34.859	35.081	35.105	34.99	35.201	34.925	35.221	34.837	34.812	34.218	35.068	35.415	34.247	33.945	35.68	35.467	34.894	35.413	35.528	35.391	35.089	34.097	35.098	35.08	35.379	35.187	34.479	35.563	34.849	34.692	34.667	34.88	35.081	34.673	35.148	34.499	35.239	35.384	34.467
2016-08-22 22:30:01	35.284	35.074	35.285	34.633	35.255	35.307	34.687	35.19	35.681	35.257	34.922	35.018	35.105	34.927	35.139	34.863	35.283	34.899	34.874	34.031	35.13	35.478	34.06	33.758	35.618	35.343	34.832	35.351	35.528	35.453	35.089	33.848	35.098	35.08	35.441	35.187	34.479	35.501	34.849	34.504	34.729	35.192	35.081	34.798	35.086	34.562	35.363	35.322	34.654
2016-08-22 23:00:01	35.222	35.011	35.285	34.758	35.38	35.369	34.625	35.19	35.743	35.257	34.922	34.956	35.354	34.927	35.014	34.987	35.221	35.024	34.874	34.094	35.13	35.478	33.997	33.383	35.68	35.405	34.832	35.226	35.403	35.578	35.027	33.723	35.161	35.018	35.441	35.312	34.292	35.501	34.787	34.629	34.729	35.442	35.081	34.735	35.023	34.562	35.425	35.322	34.778
2016-08-22 23:30:01	35.284	34.762	35.348	34.82	35.317	35.369	34.563	35.19	35.806	35.257	34.984	34.894	35.292	34.865	35.076	34.925	35.159	35.024	34.874	34.094	35.068	35.415	33.997	33.071	35.555	35.405	34.645	35.413	35.528	35.453	35.027	33.848	35.161	35.08	35.316	35.187	34.667	35.563	34.787	34.567	34.854	35.255	35.081	34.798	35.272	34.562	35.301	35.384	34.467
2016-08-23 00:00:01	35.284	35.074	35.348	34.82	35.317	35.431	34.625	35.19	35.743	35.257	35.109	35.018	35.23	34.74	35.139	34.987	35.096	35.024	34.937	34.094	35.005	35.478	33.873	33.196	35.243	35.405	34.894	35.351	35.528	35.391	35.089	33.66	35.161	35.018	35.191	35.125	34.729	35.501	34.787	34.255	34.916	35.192	35.081	34.673	35.023	34.499	35.176	35.197	34.654
2016-08-23 00:30:01	35.284	35.011	35.348	34.758	35.317	35.494	34.438	35.252	35.743	35.07	35.109	34.769	35.354	34.678	35.076	35.05	35.034	34.961	34.937	34.094	35.13	35.54	33.81	32.946	35.555	35.467	34.832	35.289	35.466	35.453	35.027	33.723	35.161	35.142	35.379	35.062	34.479	35.439	34.724	34.317	34.791	35.13	35.081	34.673	34.836	34.499	34.678	35.322	34.778
2016-08-23 01:00:01	35.284	34.887	35.41	34.758	35.317	35.431	34.438	35.252	35.743	35.007	35.109	35.081	35.167	34.803	35.139	35.112	35.096	34.899	34.937	34.094	35.193	35.415	33.748	33.009	35.368	35.343	34.894	35.413	35.466	35.391	35.027	33.473	35.161	35.08	35.379	35.187	34.791	35.501	34.724	34.192	34.729	35.442	35.143	34.735	34.961	34.562	35.052	35.259	34.591
2016-08-23 01:30:01	35.284	34.887	35.285	34.758	35.255	35.494	34.438	35.252	35.806	35.07	35.047	34.894	35.417	34.491	35.076	35.112	35.096	34.961	34.999	34.156	35.13	35.415	33.686	32.759	35.742	35.218	34.769	35.351	35.466	35.453	34.964	33.411	35.098	35.018	35.441	35	34.729	35.563	34.724	33.443	34.791	35.379	35.081	34.611	35.21	34.437	35.176	35.259	34.778
2016-08-23 02:00:01	35.347	34.887	35.348	34.696	35.317	35.431	34.313	35.314	35.806	35.132	35.109	35.081	35.479	34.74	35.076	34.987	34.972	34.961	35.062	34.156	35.13	35.415	33.748	32.572	35.618	35.343	34.769	35.413	35.466	35.453	35.027	33.535	35.098	35.08	35.316	35.125	34.791	35.626	34.724	33.505	34.729	35.442	35.081	34.673	35.272	34.375	35.052	35.259	34.778
2016-08-23 02:30:01	35.284	34.824	35.348	34.696	35.317	35.431	34.375	35.252	35.806	35.195	35.234	34.894	35.292	34.803	35.076	34.987	34.909	35.086	34.999	33.969	35.193	35.415	33.686	32.447	35.618	35.343	34.769	35.351	35.403	35.453	34.652	33.785	35.161	35.018	35.379	35.125	34.791	35.501	34.662	33.817	34.729	35.192	35.081	34.611	35.148	34.312	35.114	35.197	34.654
2016-08-23 03:00:01	35.284	34.762	35.348	34.82	35.442	35.494	34.438	35.19	35.494	35.132	35.296	35.143	35.417	34.803	35.014	34.987	34.909	35.024	34.937	34.281	35.193	35.415	33.748	32.385	35.618	35.405	34.832	35.351	35.466	35.391	35.027	33.598	35.098	35.08	35.379	35.125	34.604	35.563	34.724	33.942	34.667	35.317	35.081	34.486	35.086	34.437	35.114	35.259	34.716
2016-08-23 03:30:01	35.284	35.261	35.223	34.758	35.317	35.494	34.5	35.314	35.806	35.132	35.109	34.581	35.354	34.616	35.014	34.987	34.909	34.899	34.874	34.281	35.13	35.415	33.686	32.135	35.68	35.343	34.832	35.351	35.466	35.328	34.964	33.161	35.098	35.08	35.379	35.187	34.916	35.563	34.6	34.067	34.729	35.255	35.143	34.548	35.272	34.25	35.114	35.259	34.654
2016-08-23 04:00:01	35.347	35.323	35.41	34.696	35.317	35.431	34.5	35.252	35.868	35.195	35.171	34.894	35.167	34.803	34.951	35.112	34.972	34.961	34.999	34.405	35.255	35.478	33.686	31.885	35.68	35.405	34.832	35.351	35.403	35.453	35.027	33.036	35.036	34.955	35.254	35.125	34.854	35.688	34.662	34.13	34.791	35.379	35.081	34.548	34.836	34.375	35.176	35.259	34.654
2016-08-23 04:30:01	35.409	35.261	35.41	34.696	35.38	35.307	34.563	35.252	35.806	35.007	35.234	35.018	35.292	34.865	34.889	35.05	35.034	34.899	34.937	34.468	34.818	35.353	33.748	32.072	35.618	35.343	34.769	35.413	35.403	35.017	35.027	33.161	35.098	35.018	35.379	35.125	34.854	35.626	34.724	34.005	34.791	35.317	35.018	34.548	34.899	34.375	35.052	35.072	34.716
2016-08-23 05:00:01	35.347	35.261	35.41	34.696	35.317	35.494	34.625	35.501	35.806	35.132	35.234	34.894	35.417	34.865	34.951	35.112	35.034	34.774	34.999	34.405	35.255	35.478	33.623	32.01	35.618	35.28	34.832	35.226	35.528	35.391	34.964	32.974	35.098	35.08	35.379	35.187	34.604	35.563	34.662	33.755	34.791	35.13	35.018	34.361	34.712	34.312	34.74	35.134	34.778
2016-08-23 05:30:01	35.284	35.198	35.41	34.758	35.38	35.494	34.563	35.314	35.743	34.945	35.171	35.081	35.354	34.74	35.014	35.05	35.034	34.774	34.999	34.53	35.13	35.478	33.81	32.072	35.68	35.343	34.769	35.351	35.466	35.391	34.902	33.099	35.098	34.831	35.254	35.187	34.791	35.439	34.662	33.755	34.667	35.067	34.956	34.486	35.21	34.375	34.927	35.134	34.654
2016-08-23 06:00:01	35.284	35.136	35.348	34.82	35.255	35.431	34.625	35.377	35.743	35.132	35.047	35.143	35.292	34.678	35.014	35.05	35.034	34.712	34.75	34.53	35.068	35.415	33.81	32.01	35.618	35.343	34.832	35.351	35.528	35.328	34.902	33.036	35.098	35.018	35.379	35.125	34.854	35.688	34.662	33.755	34.729	35.317	35.018	34.486	34.525	34.312	35.114	35.072	34.778
2016-08-23 06:30:01	35.409	35.011	35.098	34.883	35.317	35.556	34.625	35.377	35.868	35.07	35.171	35.018	35.23	34.803	35.139	35.05	35.221	34.899	34.937	34.53	35.193	35.353	33.935	32.385	35.43	35.218	34.894	35.413	35.528	35.391	34.964	33.223	35.098	34.831	35.379	35	34.916	35.439	34.6	33.817	34.791	35.13	35.018	34.298	35.148	34.25	34.865	34.947	34.903
2016-08-23 07:00:01	35.347	35.074	35.41	34.883	35.317	35.431	34.687	35.314	35.931	35.257	35.171	35.018	35.043	34.803	35.076	35.05	35.096	34.774	34.999	34.53	35.068	35.353	34.06	32.822	35.493	35.343	34.707	35.413	35.466	35.204	34.902	32.974	35.098	34.831	35.191	34.938	34.979	35.439	34.724	33.755	34.729	34.693	35.018	34.298	35.148	34.125	34.74	35.259	34.841
2016-08-23 07:30:01	35.347	35.261	35.41	34.945	35.317	35.307	34.75	35.377	35.993	35.132	35.171	34.831	34.98	34.74	34.951	35.05	35.034	34.899	34.999	34.53	35.13	35.291	33.935	32.509	35.306	35.155	34.52	35.226	35.279	35.266	34.902	33.099	34.911	34.831	35.129	34.938	34.854	35.439	34.662	33.318	34.791	34.755	34.894	34.174	34.774	34.063	34.678	35.197	34.841
2016-08-23 08:00:01	35.409	35.136	35.161	34.883	35.505	35.431	34.687	35.377	35.993	35.257	35.234	35.143	35.105	34.803	35.076	35.112	35.034	34.899	34.999	34.592	34.506	34.979	33.686	32.072	34.869	34.906	34.457	35.102	35.154	35.266	34.84	32.724	34.911	34.394	34.755	34.875	34.854	35.314	34.662	33.068	34.604	34.818	34.956	34.174	34.899	33.938	34.989	35.01	34.841
2016-08-23 08:30:01	35.409	34.699	35.348	34.945	35.505	35.369	34.75	35.314	35.931	35.319	35.359	35.33	35.417	35.177	35.326	35.299	35.096	35.149	35.311	34.717	34.88	34.979	33.748	32.385	34.682	34.968	34.645	35.289	35.279	35.204	34.84	32.537	34.911	34.519	34.942	35	34.854	35.252	34.6	32.943	34.479	34.818	34.894	34.111	34.836	34	35.114	35.134	34.778
2016-08-23 09:00:01	35.534	35.011	35.535	35.07	35.505	35.619	34.937	35.501	36.055	35.444	35.546	35.393	35.604	35.239	35.513	35.299	35.096	35.086	35.373	34.779	34.756	35.041	33.997	32.26	35.181	35.218	34.707	35.164	35.466	35.141	34.84	32.225	34.786	34.457	35.129	35.062	34.791	35.439	34.724	33.255	34.105	34.505	35.018	34.174	35.086	34	34.927	34.947	34.841
2016-08-23 09:30:01	35.659	35.198	35.847	35.194	35.754	35.556	35.062	35.626	36.055	35.506	35.608	35.518	35.604	35.239	35.762	35.361	35.346	35.149	35.56	35.029	35.005	35.166	34.122	32.759	35.368	35.405	34.894	35.102	35.528	35.079	34.902	32.287	34.911	34.706	35.254	35.062	34.604	35.626	34.787	33.443	34.23	34.755	34.956	34.298	35.148	34.25	35.176	34.76	34.966
2016-08-23 10:00:01	35.721	35.323	35.909	35.257	35.817	35.619	35.186	35.626	36.055	35.506	35.733	35.767	35.666	35.551	35.949	35.486	35.533	35.336	35.81	35.278	35.005	35.353	34.184	33.383	35.493	35.405	34.769	35.476	35.59	35.017	34.964	32.662	34.911	34.831	35.254	35.062	34.979	35.439	34.912	33.13	34.417	35.005	35.081	34.174	35.086	34.187	35.301	34.698	34.903
2016-08-23 10:30:01	35.721	35.448	35.847	35.319	35.817	35.494	35.124	35.751	36.055	35.506	35.671	35.206	35.479	35.488	35.949	35.486	35.657	35.149	35.872	35.341	35.193	35.291	34.309	33.82	35.68	35.405	35.019	35.725	35.653	35.079	34.964	33.036	34.911	34.893	35.503	35.125	35.041	35.626	35.161	33.318	34.417	34.88	35.018	34.298	34.899	34.25	35.176	35.01	35.028
2016-08-23 11:00:01	35.721	35.51	35.972	35.381	35.754	35.556	35.374	35.751	36.18	35.506	35.671	35.143	35.666	35.364	35.949	35.299	35.782	35.211	35.685	35.278	35.193	35.415	34.496	34.444	35.618	35.467	35.019	35.725	35.653	35.017	35.089	33.348	35.036	34.955	35.441	35.125	35.166	35.563	35.348	33.193	34.542	34.693	34.894	34.423	35.086	34	35.488	35.072	34.966
2016-08-23 11:30:01	35.784	35.448	36.096	35.381	35.817	35.494	35.249	35.813	36.118	35.569	35.671	35.206	35.292	35.364	36.012	35.237	35.844	35.086	35.747	35.278	35.13	35.478	34.745	34.819	35.742	35.53	35.144	35.413	35.59	34.954	35.089	33.723	35.161	34.955	35.566	35.125	35.103	35.439	35.473	33.568	34.355	35.067	35.018	34.548	35.335	34.063	35.55	35.134	34.903
2016-08-23 12:00:01	35.784	35.448	36.096	35.381	35.692	35.619	35.374	35.813	36.055	35.631	35.546	35.455	35.479	35.301	36.012	35.237	35.907	35.024	35.747	35.278	35.38	35.665	34.932	35.256	35.618	35.53	35.269	35.663	35.528	34.892	35.339	34.16	35.285	35.018	35.628	34.938	34.916	35.377	35.473	33.63	34.479	35.005	35.018	34.361	35.272	34.25	35.488	35.197	34.903
2016-08-23 12:30:01	35.721	35.261	36.096	35.319	35.629	35.619	35.311	35.751	36.118	35.506	35.983	35.955	35.791	35.738	36.012	35.549	35.907	35.273	35.997	35.528	35.38	35.602	35.119	35.505	35.618	35.53	35.269	35.538	35.403	35.079	35.339	34.284	35.285	35.018	35.566	34.938	35.166	35.19	35.473	34.067	34.23	34.818	35.018	34.673	34.899	34.375	35.488	35.072	34.716
2016-08-23 13:00:01	35.596	35.261	36.096	35.132	35.629	35.681	35.249	35.688	36.118	35.569	35.795	35.643	35.915	35.863	35.825	35.611	35.907	35.149	35.934	35.465	35.38	35.665	35.368	35.38	35.68	35.467	35.518	35.601	35.403	35.204	35.276	34.347	35.223	35.018	35.566	34.875	35.103	35.377	35.473	34.255	34.479	35.317	35.081	34.548	35.086	34.437	35.612	35.072	34.716
2016-08-23 13:30:01	35.534	35.386	36.096	35.319	35.629	35.743	35.124	35.751	36.242	35.569	35.795	35.518	35.853	35.551	35.887	35.424	36.156	35.273	35.934	35.403	35.505	35.665	35.618	35.256	35.68	35.592	35.456	35.538	35.403	35.141	35.401	34.908	35.223	35.08	35.566	34.938	35.415	35.626	35.536	34.067	34.604	35.067	34.956	34.673	35.272	34.624	35.612	34.511	34.716
2016-08-23 14:00:01	35.596	35.323	36.159	35.381	35.629	35.993	35.186	35.751	36.305	35.631	35.858	35.143	35.728	35.488	35.887	35.549	36.281	35.523	35.872	35.403	35.505	35.665	35.742	35.505	35.555	35.467	35.269	35.788	35.466	35.141	35.464	34.971	35.223	35.018	35.503	34.813	35.103	35.688	35.536	34.317	34.791	35.504	34.769	34.86	35.148	34.749	35.675	35.072	34.467
2016-08-23 14:30:01	35.596	35.136	35.909	35.381	35.567	35.993	35.186	35.751	36.367	35.569	35.858	35.58	35.791	35.488	35.762	35.673	36.343	35.772	35.81	35.59	35.629	35.602	35.742	35.068	35.43	35.343	35.269	35.351	35.466	35.266	35.339	35.22	35.161	34.955	35.566	34.938	34.979	35.626	35.536	34.442	34.667	35.504	35.018	34.735	34.836	34.811	35.55	35.01	34.591
2016-08-23 15:00:01	35.596	35.261	36.221	35.444	35.567	36.055	35.124	35.813	36.367	35.631	35.795	35.393	35.479	35.551	35.949	35.736	36.281	35.897	35.934	35.715	35.38	35.478	35.991	35.006	35.368	35.343	35.206	35.663	35.466	35.141	35.276	35.096	35.161	34.893	35.566	34.938	35.353	35.563	35.473	34.255	34.916	35.067	35.018	34.798	35.148	34.811	35.862	35.01	34.342
2016-08-23 15:30:01	35.596	35.448	36.283	35.506	35.692	36.055	35.186	35.688	36.43	35.818	35.92	35.143	36.102	35.613	36.074	35.673	36.405	36.022	35.997	36.026	35.442	35.665	36.116	35.131	35.618	35.218	35.144	35.601	35.466	35.328	35.152	35.22	35.223	34.706	35.503	34.938	34.729	35.439	35.161	34.567	34.729	35.442	34.956	34.86	35.522	34.749	35.799	35.01	34.591
2016-08-23 16:00:01	35.534	35.573	36.221	35.506	35.754	36.118	35.311	35.813	36.492	35.818	35.983	35.518	36.04	35.8	36.136	35.673	36.468	36.022	35.997	35.902	35.629	35.727	36.116	34.694	35.742	35.155	34.894	35.476	35.341	35.515	35.027	35.033	35.223	34.831	35.566	35.062	34.604	35.501	35.473	34.817	34.854	35.379	34.831	34.923	35.397	34.874	35.799	35.197	34.716
2016-08-23 16:30:01	35.721	35.386	36.096	35.381	35.754	36.055	35.623	35.813	36.617	35.881	36.045	35.268	35.978	35.863	36.323	35.86	36.405	36.084	35.997	35.902	35.567	35.602	35.991	34.881	35.618	35.155	35.705	35.601	35.341	35.328	35.089	35.096	35.098	34.768	35.379	34.875	34.979	35.439	36.035	34.941	35.166	35.379	34.894	34.798	35.584	34.874	35.986	35.072	34.716
2016-08-23 17:00:01	35.721	35.635	36.159	35.444	35.754	36.18	35.686	35.813	36.679	35.943	36.17	35.455	35.915	35.925	36.323	35.985	36.343	36.022	35.934	35.964	35.629	35.665	36.178	34.756	35.867	35.717	35.456	35.601	35.964	35.453	35.214	34.908	35.223	34.581	35.191	35	35.166	35.439	35.723	35.503	35.228	35.567	35.081	34.798	35.646	34.874	35.986	35.072	34.778
2016-08-23 17:30:01	35.721	35.635	36.159	35.506	35.754	36.18	35.561	35.751	36.492	35.943	36.295	35.58	36.04	35.987	36.323	36.92	36.094	36.022	36.059	35.902	35.442	35.602	36.241	34.756	35.805	35.717	35.019	35.601	35.902	35.453	35.401	35.345	35.036	34.768	35.316	35.062	35.041	35.377	35.536	35.254	35.041	35.692	35.33	34.798	35.895	34.749	35.986	35.072	34.404
2016-08-23 18:00:01	35.971	35.885	36.47	35.755	35.817	36.18	35.623	35.626	36.554	35.881	35.983	35.892	35.853	35.925	36.199	36.484	36.031	35.835	35.997	36.089	35.629	35.852	35.68	34.819	35.618	35.53	35.081	35.663	35.715	35.266	35.214	34.846	34.911	34.706	35.254	34.875	34.542	35.252	35.473	35.503	34.979	35.442	35.143	34.86	35.958	34.874	36.048	35.197	34.716
2016-08-23 18:30:01	35.908	36.009	36.346	35.818	35.879	36.118	35.623	35.876	36.554	35.943	35.858	35.892	35.791	35.863	36.136	36.172	36.281	35.959	35.934	36.213	35.505	35.79	35.306	34.756	35.368	35.467	34.957	35.538	35.466	35.141	35.027	34.908	34.786	34.893	35.191	35	34.417	35.252	35.348	35.004	34.854	35.379	35.018	34.798	35.958	34.936	36.111	35.072	34.467
2016-08-23 19:00:01	35.908	35.822	36.096	35.506	35.817	36.118	35.623	35.876	36.492	35.943	35.733	35.143	35.666	35.675	36.199	35.798	36.281	35.585	35.685	35.839	35.255	35.478	34.683	34.444	35.306	35.405	34.894	35.289	35.528	35.328	35.027	34.534	34.973	34.768	35.191	35	33.918	35.252	35.099	35.004	34.916	35.504	35.081	34.735	35.895	34.936	36.173	35.072	34.591
2016-08-23 19:30:01	35.721	35.76	35.784	35.194	35.629	35.868	35.374	35.688	36.242	35.818	35.421	34.644	35.354	35.488	35.949	35.673	36.156	34.899	35.436	35.341	35.13	35.353	34.558	34.195	35.181	35.28	34.769	34.852	35.403	35.204	35.089	34.534	34.973	34.768	35.129	35	34.167	35.252	35.036	34.879	34.667	35.379	35.018	34.673	35.895	34.749	36.111	35.072	34.591
2016-08-23 20:00:01	35.659	35.76	35.66	35.319	35.629	35.681	35.311	35.688	36.055	35.756	35.359	34.769	35.23	35.239	35.637	35.299	35.907	34.899	35.186	35.154	35.068	35.415	34.247	34.132	35.306	35.28	34.645	35.039	35.341	35.328	34.964	34.534	35.098	34.955	35.254	34.938	34.355	35.377	34.974	34.567	34.667	35.067	35.081	34.611	35.522	34.874	35.862	35.134	34.217
2016-08-23 20:30:01	35.534	35.635	35.473	35.319	35.567	35.681	35.249	35.626	35.993	35.631	35.359	35.393	35.354	35.239	35.575	34.987	35.72	34.899	35.186	35.029	35.005	35.353	34.122	33.82	35.243	35.53	34.707	35.476	35.466	35.391	35.089	34.534	35.098	35.205	35.379	35	34.604	35.563	34.974	34.692	34.729	35.379	34.956	34.548	34.899	34.811	35.55	35.197	34.404
2016-08-23 21:00:01	35.659	35.697	35.597	35.444	35.692	35.743	35.249	35.688	36.118	35.756	35.171	35.018	35.292	35.301	35.45	34.987	35.72	34.899	35.124	34.904	35.13	35.54	33.997	33.508	35.243	35.467	34.832	35.476	35.528	35.391	35.152	34.347	35.098	35.08	35.379	35.187	34.791	35.563	35.036	34.692	34.791	35.13	35.018	34.236	34.836	34.562	35.425	35.259	34.716
2016-08-23 21:30:01	35.596	35.573	35.597	35.381	35.629	35.743	35.186	35.688	36.118	35.631	35.047	35.206	35.417	35.177	35.201	34.863	35.657	34.837	35.124	34.779	35.13	35.602	33.873	33.695	35.493	35.53	34.894	35.413	35.466	35.328	35.089	34.16	35.098	35.018	35.316	35.187	34.791	35.252	34.912	34.255	34.479	35.379	35.081	34.673	34.899	34.562	34.989	35.072	34.778
2016-08-23 22:00:01	35.409	35.198	35.535	35.194	35.442	35.619	34.999	35.501	35.931	35.506	34.984	35.206	35.23	34.99	35.326	34.551	35.533	34.774	34.999	34.655	35.193	35.54	33.873	33.571	35.43	35.28	34.832	35.476	35.466	35.328	35.027	34.097	35.098	35.08	35.316	35.125	34.479	35.377	34.912	34.629	34.604	35.255	35.143	34.548	34.899	34.562	35.114	35.259	34.778
2016-08-23 22:30:01	35.347	35.198	35.41	35.07	35.317	35.556	34.874	35.501	35.868	35.444	34.859	35.143	35.292	34.99	35.263	34.8	35.408	34.587	34.812	34.468	35.193	35.478	33.873	33.321	35.493	35.467	34.769	35.476	35.466	35.391	35.089	33.848	35.098	34.893	35.316	35.187	34.667	35.501	34.787	34.442	34.667	34.942	35.143	34.673	34.961	34.562	35.176	35.134	34.467
2016-08-23 23:00:01	35.347	35.136	35.348	35.007	35.442	35.494	34.75	35.377	35.806	35.382	34.61	35.081	35.354	35.052	35.263	34.863	35.283	34.525	34.75	34.405	35.193	35.54	33.81	33.321	35.43	35.405	34.894	35.476	35.466	35.391	35.027	33.972	35.098	34.519	35.379	35.125	34.729	35.314	34.787	34.504	34.729	35.317	35.081	34.673	35.086	34.624	34.989	34.822	34.966
2016-08-23 23:30:01	35.284	35.136	35.348	34.945	35.317	35.307	34.687	35.252	35.806	35.257	34.797	35.018	35.354	34.99	35.201	34.987	35.221	34.587	34.812	34.405	35.193	35.478	33.873	33.321	35.618	35.405	34.957	35.413	35.466	35.453	35.089	33.723	35.098	35.08	35.503	35.125	34.667	35.377	34.724	34.442	34.729	35.317	35.081	34.611	35.148	34.375	35.239	35.259	34.966
2016-08-24 00:00:01	35.222	35.074	35.285	34.82	35.317	35.494	34.625	35.252	35.806	35.257	34.859	35.018	35.292	34.927	35.139	34.925	35.159	34.587	34.75	34.468	35.068	35.415	33.935	33.071	35.618	35.405	34.832	35.351	35.59	35.453	35.089	33.598	35.161	35.08	35.441	35.125	34.542	35.563	34.724	34.067	34.729	35.13	35.018	34.611	35.086	34.499	35.114	35.259	34.903
2016-08-24 00:30:01	35.222	34.887	35.348	34.82	35.505	35.494	34.5	35.314	35.806	35.257	34.922	34.644	35.292	34.927	35.139	34.925	35.221	34.587	34.812	34.468	35.193	35.478	33.686	32.884	35.555	35.343	34.894	35.413	35.528	35.141	35.152	33.411	35.161	34.955	35.379	35.187	34.604	35.501	34.787	34.379	34.729	35.255	35.081	34.548	35.21	34.375	34.989	35.197	34.966
2016-08-24 01:00:01	35.222	34.824	35.098	34.82	35.442	35.494	34.5	35.377	35.868	35.257	34.984	34.956	35.292	34.74	35.139	35.05	35.159	34.774	34.937	34.405	35.068	35.54	33.935	32.697	35.555	35.343	34.832	35.476	35.466	35.328	35.089	33.598	35.098	34.955	35.254	35.187	34.604	35.501	34.724	34.067	34.729	35.255	35.081	34.611	34.961	34.375	35.176	35.197	34.903
2016-08-24 01:30:01	35.347	34.762	35.473	34.82	35.442	35.619	34.563	35.252	35.681	35.195	34.859	35.206	35.354	34.865	35.076	34.987	35.096	34.649	34.937	34.468	35.13	35.478	33.935	33.009	35.555	35.405	34.832	35.226	35.466	35.391	35.089	33.598	35.098	35.08	35.316	35.125	34.729	35.563	34.6	34.255	34.667	35.067	35.081	34.486	34.836	34.375	34.927	35.259	34.841
2016-08-24 02:00:01	35.284	34.824	35.098	34.883	35.38	35.619	34.563	35.314	35.806	35.195	34.859	35.143	35.417	34.927	35.014	35.05	35.096	34.712	34.937	34.468	35.193	35.54	33.873	32.572	35.618	35.343	34.832	35.351	35.466	35.515	35.089	33.411	35.036	35.08	35.254	35.125	34.729	35.626	34.662	33.817	34.604	34.942	34.956	34.548	35.21	34.375	35.176	35.134	34.841
2016-08-24 02:30:01	35.347	34.824	35.348	34.82	35.442	35.494	34.625	35.314	35.806	35.257	35.047	35.018	35.354	34.865	35.076	35.05	35.159	34.587	34.937	34.53	35.193	35.478	33.81	32.697	35.43	35.343	34.832	35.351	35.466	35.328	35.089	33.223	35.098	35.205	35.254	35.062	34.791	35.127	34.6	34.005	34.479	35.192	35.081	34.486	35.148	34.312	35.239	35.197	34.841
2016-08-24 03:00:01	35.347	34.887	35.036	34.696	35.442	35.619	34.563	35.314	35.868	35.195	35.047	35.081	35.354	34.865	35.076	35.05	35.159	34.649	35.062	34.592	35.193	35.54	33.873	32.634	35.306	35.405	34.894	35.413	35.528	35.453	35.089	33.223	35.036	35.08	35.191	35.062	34.854	35.501	34.662	34.13	34.479	35.192	35.081	34.548	35.086	34.25	35.239	35.197	34.778
2016-08-24 03:30:01	35.347	34.887	35.098	34.82	35.442	35.619	34.563	35.314	35.868	35.195	35.047	35.143	35.354	34.865	35.014	34.987	35.096	34.649	35.124	34.218	35.068	35.54	33.81	32.572	35.306	35.405	34.894	35.413	35.466	35.141	35.089	33.348	35.098	35.08	35.316	35.125	34.729	35.501	34.6	34.067	34.604	35.192	35.081	34.423	35.21	34.063	35.301	35.072	34.903
2016-08-24 04:00:01	35.222	34.949	35.41	34.82	35.442	35.619	34.375	35.377	35.868	35.195	35.047	35.143	35.292	34.865	35.076	35.05	34.909	34.649	35.062	34.592	35.255	35.54	33.935	31.948	35.43	35.031	34.894	35.351	35.528	35.391	35.152	33.036	35.098	35.08	35.316	35.062	34.791	35.563	34.662	34.067	34.542	35.255	35.081	34.486	35.21	34.25	35.114	35.134	34.903
2016-08-24 04:30:01	35.284	35.011	35.41	34.758	35.442	35.556	34.625	35.377	35.868	35.195	35.109	35.33	35.354	34.803	35.076	35.05	34.847	34.649	35.124	34.592	35.193	35.478	33.935	32.135	35.43	35.218	34.769	35.351	35.466	35.453	35.214	33.348	35.098	35.018	35.254	35.187	34.916	35.626	34.662	33.942	34.604	35.067	35.081	34.423	35.272	34.187	34.927	34.822	34.841
2016-08-24 05:00:01	35.222	35.074	35.473	35.007	35.505	35.556	34.5	35.377	35.868	35.257	35.109	35.268	35.354	34.865	35.014	35.05	34.909	34.649	35.124	34.655	35.13	35.478	33.997	31.635	35.306	35.218	34.832	35.351	35.466	35.391	35.089	33.036	34.911	35.018	35.379	35.187	34.854	35.626	34.6	33.942	34.667	35.13	35.018	34.423	35.148	34.187	35.114	35.01	34.841
2016-08-24 05:30:01	35.284	35.261	35.473	34.945	35.442	35.556	34.563	35.439	35.931	35.257	35.171	35.33	35.292	34.927	35.076	35.05	34.847	34.712	35.062	34.655	35.13	35.478	33.997	31.573	35.43	35.218	34.832	35.351	35.466	35.266	35.089	33.411	35.161	35.08	35.316	35	34.729	35.563	34.662	33.817	34.604	35.192	35.081	34.361	35.148	33.813	35.176	35.01	34.903
2016-08-24 06:00:01	35.284	35.011	35.41	34.883	35.38	35.619	34.625	35.377	35.806	35.257	35.109	34.894	35.292	34.865	35.076	35.05	34.847	34.649	34.999	34.717	35.13	35.478	33.997	31.073	35.368	35.218	34.832	35.351	35.403	35.328	35.152	33.286	35.098	35.08	35.254	35.125	34.854	35.563	34.6	33.63	34.604	35.255	35.018	34.298	34.836	33.813	35.301	35.134	34.778
2016-08-24 06:30:01	35.347	35.074	35.473	34.82	35.38	35.619	34.687	35.377	35.931	35.07	35.109	35.268	35.354	34.74	35.076	35.05	35.034	34.712	35.124	34.779	35.068	35.478	33.686	31.386	35.493	35.155	34.832	35.351	35.466	35.266	35.027	33.223	35.098	35.08	35.191	35.062	34.791	35.626	34.537	33.817	34.604	34.443	35.018	34.111	35.086	34	34.989	35.01	34.841
2016-08-24 07:00:01	35.284	34.824	35.348	34.945	35.442	35.369	34.438	35.314	35.931	35.195	35.109	35.143	35.354	34.803	35.014	34.987	34.847	34.649	34.999	34.655	35.13	35.415	33.997	31.885	35.368	35.155	34.769	35.289	35.403	35.328	35.027	33.036	35.161	35.08	35.191	35.062	34.916	35.439	34.662	33.255	34.667	35.067	35.081	34.174	35.023	34.187	35.114	34.947	34.841
2016-08-24 07:30:01	35.284	34.824	35.348	34.82	35.442	35.556	34.563	35.439	35.931	35.195	35.171	35.018	35.292	34.865	35.201	35.05	34.785	34.712	35.062	34.655	35.13	35.291	34.06	32.135	35.306	34.781	34.832	35.164	34.967	35.391	35.027	32.724	35.098	34.893	35.254	35	34.979	35.501	34.6	33.693	34.479	34.568	35.018	34.236	34.712	34	35.301	34.76	34.841
2016-08-24 08:00:01	35.409	34.887	35.41	34.883	35.567	35.556	34.625	35.501	35.993	35.257	35.296	35.393	35.479	34.927	35.076	35.112	34.785	34.712	35.124	34.842	35.13	35.228	34.122	31.948	35.306	34.968	34.707	35.351	35.341	34.954	34.59	32.599	35.036	34.955	35.129	34.938	34.916	35.563	34.537	33.38	34.542	35.005	34.894	34.111	35.023	33.938	35.363	35.01	34.654
2016-08-24 08:30:01	35.472	35.261	35.473	35.007	35.754	35.681	34.937	35.626	36.118	35.382	35.546	35.643	35.666	35.177	35.388	35.174	34.909	34.837	35.249	35.029	35.005	35.228	34.122	31.823	35.306	34.906	34.645	35.413	35.279	35.017	34.902	32.037	35.036	34.519	35.004	34.938	34.916	35.501	34.475	33.38	34.479	34.818	35.018	34.236	35.397	34	35.612	34.635	34.903
2016-08-24 09:00:01	35.659	35.386	35.473	35.07	35.754	35.806	35.124	35.751	36.118	35.444	35.608	35.705	35.915	35.364	35.513	35.299	35.221	34.961	35.498	35.278	35.005	35.228	34.184	31.261	35.243	35.031	34.645	35.351	35.216	34.892	34.84	31.85	34.973	34.893	35.004	35	34.729	35.501	34.475	33.38	34.479	34.568	35.018	34.236	35.397	34.187	35.737	34.885	34.903
2016-08-24 09:30:01	35.784	35.51	35.909	35.319	35.941	35.868	35.311	35.876	36.118	35.631	35.858	36.017	36.227	35.488	36.012	35.549	35.47	35.149	35.81	35.652	35.005	35.228	34.184	31.011	35.306	35.093	34.645	35.413	35.341	35.141	34.902	31.85	34.911	34.519	34.942	34.875	34.292	35.065	34.475	33.318	34.542	34.942	35.081	34.361	35.646	34.25	35.986	34.635	34.529
2016-08-24 10:00:01	35.784	35.51	35.972	35.444	35.941	35.93	35.249	35.876	36.18	35.694	35.858	35.892	36.414	35.863	36.386	35.611	35.72	35.211	36.184	35.715	35.068	35.353	34.371	31.448	35.43	35.218	34.832	35.476	35.466	35.204	34.964	32.1	34.786	34.644	35.067	35	34.729	35.563	34.537	32.943	34.729	34.88	34.956	34.423	35.459	34.25	35.924	35.134	34.03
2016-08-24 10:30:01	35.846	35.697	35.972	35.631	35.941	35.868	35.436	36	35.993	35.694	35.858	35.705	36.352	35.738	36.573	35.673	35.969	35.336	36.246	35.964	35.193	35.415	34.496	32.322	35.43	35.343	34.769	35.601	35.528	35.079	35.027	32.037	34.786	34.581	35.004	35.125	35.041	35.626	34.787	33.38	34.854	35.192	35.018	34.486	35.833	34.562	36.048	34.822	34.903
2016-08-24 11:00:01	35.846	35.573	36.034	35.444	35.879	35.868	35.436	36	36.18	35.631	35.858	35.643	36.102	35.863	36.698	35.611	36.156	35.336	36.246	35.902	35.255	35.415	34.558	33.446	35.742	35.53	35.081	35.725	35.653	35.141	35.027	32.724	34.786	34.831	35.067	35.125	35.228	35.688	34.974	33.63	34.979	35.005	34.956	34.486	35.397	34.624	36.173	35.197	35.09
2016-08-24 11:30:01	35.784	35.697	36.096	35.381	35.879	35.868	35.374	36	35.993	35.569	35.733	35.518	35.728	35.8	36.323	35.549	36.156	35.149	36.059	35.278	35.38	35.54	34.808	34.132	35.867	35.654	35.019	35.85	35.715	35.141	35.214	33.286	34.973	34.768	35.441	35.187	34.854	35.75	35.099	33.755	34.979	35.067	34.831	34.486	35.335	34.687	36.235	35.197	35.09
2016-08-24 12:00:01	35.721	35.573	36.096	35.444	35.817	35.868	35.436	35.938	36.18	35.569	35.483	35.33	35.666	35.613	36.074	35.486	36.156	35.149	35.997	35.59	35.442	35.602	35.182	35.131	35.742	35.779	35.393	35.788	35.528	35.079	35.401	34.035	35.161	34.831	35.566	35.187	35.291	35.875	35.348	34.005	34.916	35.005	34.956	34.548	35.646	34.687	36.36	35.259	34.841
2016-08-24 12:30:01	35.721	35.448	35.847	35.381	35.817	35.93	35.436	36.063	36.305	35.569	35.608	35.268	35.728	35.613	36.199	35.549	36.031	35.149	35.872	35.59	35.505	35.727	35.493	35.817	35.306	35.717	35.58	35.788	35.528	34.954	35.526	34.659	35.285	35.08	35.566	35.062	35.478	35.626	35.536	34.13	35.228	35.567	34.956	34.673	35.708	35.124	36.297	34.947	34.716
2016-08-24 13:00:01	35.596	35.573	35.909	35.444	35.692	36.118	35.498	35.938	36.305	35.631	35.608	35.143	35.666	35.551	36.261	35.798	36.156	35.336	35.872	35.652	35.567	35.665	35.929	35.443	35.93	35.592	35.705	35.601	35.528	35.141	35.526	35.096	35.41	35.205	35.753	35.187	35.665	35.688	35.66	34.317	35.54	35.317	35.018	34.735	35.522	35.248	36.422	35.134	34.591
2016-08-24 13:30:01	35.659	35.448	35.972	35.444	35.629	35.93	35.374	35.751	36.242	35.631	35.795	34.956	35.728	35.613	36.199	35.923	36.343	35.46	35.934	35.715	35.442	35.79	36.552	35.568	35.805	35.717	35.518	35.788	35.403	35.204	35.713	35.47	35.41	35.267	35.753	34.751	35.727	35.75	35.848	34.379	35.415	35.442	34.644	34.798	35.522	35.436	36.484	35.384	34.467
2016-08-24 14:00:01	35.721	35.323	36.159	35.444	35.692	35.993	35.436	35.876	36.367	35.631	35.795	35.206	35.791	35.738	36.386	35.923	36.53	35.71	35.997	35.777	35.692	35.852	36.303	35.256	35.43	35.405	35.393	35.663	35.341	35.266	35.588	35.532	35.348	35.08	35.628	34.938	35.665	35.563	36.035	34.692	35.602	35.817	35.081	34.798	35.522	35.311	36.422	35.509	34.467
2016-08-24 14:30:01	35.721	35.448	36.283	35.444	35.754	36.118	35.561	36	36.492	35.818	35.795	35.393	35.915	35.863	36.511	35.985	36.592	35.897	36.122	35.902	35.692	35.602	36.677	35.256	35.243	35.155	35.269	35.601	35.466	35.204	35.588	35.283	35.161	34.955	35.566	34.938	35.478	35.626	35.848	34.817	35.852	35.504	35.018	34.798	35.335	35.124	36.111	35.446	34.654
2016-08-24 15:00:01	35.784	35.51	36.221	35.568	35.817	36.242	35.623	36	36.554	36.005	35.858	35.518	36.102	35.863	36.448	36.11	36.468	35.897	36.059	35.964	35.629	35.727	36.677	34.819	35.368	35.031	35.144	35.538	35.528	35.266	35.152	35.22	35.161	34.893	35.69	34.875	35.478	35.563	35.723	35.004	35.79	35.629	34.644	34.735	35.646	35.56	36.173	35.509	34.903
2016-08-24 15:30:01	35.784	35.697	36.159	35.631	35.817	36.18	35.623	35.876	36.617	36.068	35.983	35.393	36.165	35.863	36.012	36.047	36.343	36.147	36.184	36.151	35.941	35.727	36.614	35.318	35.555	35.031	35.206	35.476	35.466	35.266	35.214	34.971	35.161	34.831	35.566	34.813	35.353	35.501	35.473	34.941	35.852	35.379	35.081	34.798	35.335	35.56	36.111	35.197	35.402
2016-08-24 16:00:01	35.721	35.635	36.159	35.631	35.879	36.242	35.81	35.938	36.617	36.068	36.045	34.894	36.289	35.863	36.074	35.985	36.405	36.084	36.059	36.026	35.754	35.727	36.116	34.756	35.368	35.218	35.144	35.413	35.466	35.453	35.152	34.846	34.973	34.581	35.503	34.938	35.041	35.626	35.536	35.129	35.665	35.629	34.831	34.735	35.335	35.56	35.862	35.259	35.714
2016-08-24 16:30:01	35.721	35.573	36.096	35.568	35.754	36.242	35.81	35.876	36.367	36.068	36.108	35.33	36.165	36.05	36.323	35.923	36.281	36.209	36.184	36.026	35.817	35.478	35.618	34.756	35.493	35.155	34.832	35.538	35.466	36.139	35.089	35.033	35.161	34.831	35.566	35	34.854	35.439	35.536	34.941	35.665	35.317	34.956	34.86	35.148	35.373	35.862	34.76	35.963
2016-08-24 17:00:01	35.784	35.323	36.034	35.568	35.754	36.18	35.686	35.813	36.679	36.068	36.232	35.455	36.227	35.925	35.949	35.985	36.281	36.084	36.122	36.026	35.879	35.54	35.431	34.819	35.368	35.218	34.957	35.476	35.403	36.139	34.84	35.096	35.161	34.768	35.566	34.813	34.667	35.377	35.473	35.316	35.54	35.629	34.956	34.985	34.961	35.311	35.799	35.134	35.589
2016-08-24 17:30:01	35.784	35.51	36.159	35.506	35.817	36.18	35.81	35.751	36.679	35.943	36.108	35.33	35.915	35.987	36.323	36.047	36.281	36.271	36.059	36.026	36.004	35.415	35.555	35.692	35.306	35.28	34.894	35.413	35.403	35.827	34.964	34.908	35.098	34.893	35.815	35.125	34.417	35.252	35.224	34.754	35.353	35.692	35.018	35.422	35.21	35.248	35.799	35.197	35.402
2016-08-24 18:00:01	35.659	35.697	36.221	35.818	36.004	35.993	35.686	35.751	36.554	35.818	35.858	34.894	35.604	35.738	36.012	36.172	36.031	36.334	35.872	35.715	36.254	35.54	35.182	35.505	35.056	35.343	35.019	35.226	35.403	35.889	34.902	34.596	34.911	34.955	35.441	35.125	34.604	35.19	35.161	35.191	35.228	35.567	34.894	35.235	35.148	35.124	35.55	35.197	35.09
2016-08-24 18:30:01	35.721	35.885	36.221	35.818	36.191	35.993	35.686	35.876	36.43	35.756	35.483	34.831	35.604	35.364	35.637	36.11	35.907	35.523	35.623	35.528	35.629	35.166	34.87	35.256	35.118	35.28	34.894	35.102	35.403	35.702	34.777	34.534	34.911	34.955	35.067	35	34.105	35.127	35.036	35.129	35.103	35.504	34.769	35.235	35.397	35.061	35.301	35.197	35.028
2016-08-24 19:00:01	35.784	36.134	35.784	35.631	35.941	35.993	35.686	35.688	36.305	35.506	35.296	34.769	35.417	35.239	35.388	36.297	35.657	35.211	35.436	35.341	35.255	35.228	34.371	35.006	34.994	35.093	34.707	35.226	35.341	35.765	34.902	34.222	34.911	34.955	35.129	34.875	34.043	35.19	34.912	34.754	35.291	35.317	34.644	35.172	35.335	35.061	35.301	35.01	34.966
2016-08-24 19:30:01	35.659	35.76	35.784	35.506	35.817	35.806	35.561	35.501	36.055	35.506	35.733	34.269	35.23	35.177	35.139	35.923	35.47	34.961	35.373	35.278	35.13	35.166	33.997	34.632	34.931	35.28	34.645	35.226	35.279	35.515	34.84	33.91	34.786	34.955	35.129	34.938	33.918	35.19	34.787	34.817	35.166	35.442	34.831	34.985	35.023	34.874	35.239	34.448	34.966
2016-08-24 20:00:01	35.596	35.697	35.66	35.381	35.505	35.681	35.374	35.439	35.993	35.382	35.359	34.706	35.043	35.052	35.326	35.424	35.408	35.024	35.249	35.029	34.943	35.166	33.81	34.444	35.118	35.218	34.769	35.289	35.403	35.515	34.902	33.848	34.849	35.018	35.129	34.938	33.918	35.314	34.912	34.692	35.228	35.379	34.831	34.86	35.086	34.749	35.239	34.822	34.841
2016-08-24 20:30:01	35.472	35.573	35.597	35.319	35.692	35.619	35.249	35.501	35.993	35.444	35.421	34.706	35.292	35.177	35.45	35.174	35.47	35.149	35.249	35.216	35.005	35.291	33.873	34.507	35.368	35.28	34.645	35.413	35.528	35.515	35.089	33.972	35.036	35.329	35.441	35.062	34.167	35.439	34.912	34.504	35.291	35.379	35.018	34.735	34.961	34.437	35.363	35.072	34.841
2016-08-24 21:00:01	35.534	35.635	35.535	35.257	35.692	35.619	35.186	35.439	35.993	35.506	35.546	35.268	35.417	35.114	35.513	35.112	35.595	35.46	35.311	35.278	35.068	35.415	33.873	34.132	35.555	35.343	34.894	35.413	35.528	35.578	35.027	34.222	35.036	35.018	35.316	35.125	34.355	35.439	34.849	34.567	35.166	35.379	35.081	34.86	34.961	34.687	35.488	35.072	34.841
2016-08-24 21:30:01	35.409	35.323	35.535	35.194	35.692	35.619	34.999	35.439	35.868	35.506	35.421	35.33	35.354	35.239	35.513	35.05	35.657	35.211	35.311	35.341	35.13	35.415	33.873	33.758	35.493	35.405	34.894	35.413	35.528	35.453	34.715	34.035	34.973	34.893	35.316	35.062	34.292	35.501	34.912	34.629	34.979	35.005	34.956	34.798	34.899	34.562	35.488	35.197	34.903
2016-08-24 22:00:01	35.472	35.448	35.535	35.132	35.567	35.494	34.874	35.377	35.868	35.506	35.421	35.268	35.479	35.239	35.388	34.987	35.595	35.273	35.373	35.278	35.068	35.478	34.06	34.132	35.555	35.405	34.957	35.413	35.528	35.515	35.089	33.972	35.098	35.142	35.316	35.062	34.167	35.439	34.787	34.629	34.979	35.317	34.956	34.798	35.023	34.187	35.052	35.259	34.841
2016-08-24 22:30:01	35.534	35.386	35.535	35.132	35.692	35.494	34.874	35.439	35.931	35.506	35.421	35.393	35.541	35.364	35.45	34.987	35.533	35.211	35.436	35.278	35.005	35.415	33.997	33.883	35.43	35.467	34.832	35.413	35.528	35.578	35.152	34.16	35.036	35.205	35.316	35.062	34.355	35.439	34.724	34.379	34.916	35.442	35.081	34.486	35.086	34.375	35.301	34.822	34.966
2016-08-24 23:00:01	35.472	35.386	35.597	35.194	35.754	35.619	34.874	35.377	35.993	35.569	35.546	35.33	35.541	35.301	35.326	35.05	35.595	35.211	35.498	35.278	35.005	35.478	33.873	33.82	35.43	35.343	34.832	35.351	35.59	35.453	35.089	33.91	35.098	35.08	35.379	35.062	34.355	35.501	34.849	34.192	34.854	35.442	35.081	34.735	35.148	34.375	35.052	35.322	34.841
2016-08-24 23:30:01	35.534	35.386	35.597	35.194	35.692	35.619	34.874	35.564	35.931	35.569	35.483	35.393	35.604	35.364	35.45	35.112	35.533	35.211	35.56	35.278	34.943	35.602	33.686	33.383	35.43	35.405	34.894	35.413	35.59	35.515	35.089	33.723	35.036	35.018	35.316	35.062	34.292	35.377	34.724	34.317	34.854	35.005	35.081	34.735	35.086	34.312	35.052	34.947	34.903
2016-08-25 00:00:01	35.534	35.448	35.66	35.194	35.692	35.619	34.937	35.688	35.993	35.569	35.421	35.33	35.604	35.301	35.388	35.112	35.533	35.273	35.56	35.278	35.13	35.54	33.873	33.383	35.555	35.343	34.832	35.351	35.528	35.453	35.089	33.535	34.911	35.08	35.379	35.062	34.417	35.501	34.787	34.192	34.854	35.255	35.081	34.673	34.961	34.499	35.239	35.384	34.966
2016-08-25 00:30:01	35.534	35.323	35.66	35.257	35.692	35.681	34.874	35.501	35.993	35.569	35.296	34.894	35.604	35.301	35.388	35.174	35.47	35.398	35.498	35.216	35.068	35.602	33.686	33.196	35.555	35.405	34.957	35.413	35.59	35.578	35.152	33.535	34.973	35.142	35.379	35.125	34.417	35.439	34.787	34.379	34.729	35.13	35.081	34.611	35.148	34.562	35.176	35.197	34.903
2016-08-25 01:00:01	35.534	35.323	35.66	35.319	35.754	35.681	34.937	35.439	35.993	35.506	35.421	35.206	35.604	35.364	35.326	35.112	35.47	35.398	35.498	35.154	35.13	35.478	33.561	32.634	35.493	35.405	34.957	35.413	35.59	35.64	35.214	33.535	34.973	34.768	35.316	35.062	34.417	35.439	34.662	34.317	34.854	35.317	35.143	34.673	35.023	34.499	34.989	35.259	34.966
2016-08-25 01:30:01	35.534	35.323	35.66	35.257	35.692	35.743	34.874	35.564	35.931	35.506	35.421	35.268	35.604	35.364	35.388	35.174	35.346	35.336	35.436	35.091	35.005	35.478	33.623	32.572	35.43	35.405	35.019	35.351	35.528	35.64	35.152	33.411	35.036	35.08	35.254	35	34.479	35.19	34.662	34.317	34.854	35.192	35.081	34.548	35.086	34.499	35.301	35.134	34.966
2016-08-25 02:00:01	35.534	35.448	35.66	35.257	35.567	35.806	34.937	35.501	35.993	35.444	35.296	35.206	35.666	35.364	35.388	35.174	35.221	35.273	35.436	35.029	35.068	35.54	33.623	32.946	35.43	35.343	34.957	35.351	35.528	35.515	35.152	33.411	34.724	35.018	35.316	35.062	34.479	35.377	34.724	34.379	34.854	35.192	34.769	34.673	35.148	34.187	35.114	35.134	34.966
2016-08-25 02:30:01	35.472	35.51	35.722	35.194	35.629	35.806	34.999	35.501	35.931	35.382	35.296	35.268	35.604	35.239	35.326	35.174	35.221	35.211	35.373	35.029	35.005	35.415	33.561	33.009	35.493	35.467	34.957	35.289	35.528	35.391	35.089	33.411	35.036	35.08	35.254	35.125	34.479	35.439	34.662	34.005	34.916	35.192	35.081	34.548	34.525	34.562	35.301	35.197	34.966
2016-08-25 03:00:01	35.409	35.51	35.66	35.132	35.505	35.556	34.937	35.501	35.868	35.195	35.296	35.206	35.604	35.239	35.201	35.112	35.221	35.086	35.186	34.967	35.13	35.415	33.312	32.634	35.43	35.218	35.019	35.351	35.528	35.141	35.152	33.411	34.662	34.768	35.254	35.062	34.355	35.439	34.6	34.067	34.854	34.942	35.018	34.548	35.086	34	35.301	35.197	34.841
2016-08-25 03:30:01	35.284	35.386	35.597	35.132	35.505	35.619	34.874	35.377	35.931	35.195	35.296	35.268	35.541	35.114	35.201	35.237	35.034	35.086	35.186	34.904	35.13	35.415	33.374	32.697	35.493	35.343	34.894	35.351	35.466	35.391	35.027	33.223	34.973	35.018	35.254	35.062	34.542	35.377	34.6	34.067	34.854	35.13	35.081	34.548	35.272	34.25	35.052	35.134	34.841
2016-08-25 04:00:01	35.222	35.261	35.597	35.07	35.505	35.619	34.874	35.314	35.868	35.195	35.171	35.268	35.417	35.052	35.139	35.112	34.972	35.211	35.249	34.779	35.068	35.415	33.499	32.447	35.43	35.28	34.894	35.351	35.403	35.453	35.152	33.161	34.973	34.955	35.191	34.938	34.542	35.501	34.662	34.13	34.729	35.13	35.018	34.548	35.272	34.25	35.239	34.885	34.716
2016-08-25 04:30:01	35.222	35.261	35.41	35.007	35.505	35.556	34.812	35.314	35.806	35.195	35.234	35.268	35.23	34.99	35.139	35.05	34.909	35.086	35.186	34.655	35.13	35.54	33.561	32.26	35.493	35.405	34.957	35.289	35.466	35.453	35.089	33.411	35.036	35.08	35.191	35	34.604	35.439	34.724	34.13	34.667	35.192	35.018	34.486	35.086	34.312	35.239	34.947	34.778
2016-08-25 05:00:01	35.222	35.198	35.473	34.945	35.505	35.556	34.687	35.314	35.806	35.195	35.171	35.268	35.354	34.99	35.139	35.112	34.972	35.024	35.186	34.779	35.068	35.54	33.748	32.197	35.555	35.343	34.894	35.351	35.466	35.391	35.027	33.099	35.036	35.018	35.191	35	34.542	35.439	34.662	34.192	34.791	34.942	35.018	34.548	35.086	34.312	35.239	35.134	34.841
2016-08-25 05:30:01	35.222	35.261	35.597	35.07	35.442	35.494	34.687	35.314	35.681	35.195	35.171	35.268	35.354	34.927	35.139	34.987	34.66	34.899	35.124	34.717	35.13	35.478	33.623	32.385	35.43	35.343	34.832	35.289	35.466	35.391	35.089	33.161	35.036	34.768	35.254	35.062	34.604	35.19	34.475	34.005	34.667	35.067	35.018	34.423	35.272	34.312	35.301	35.072	34.778
2016-08-25 06:00:01	35.16	35.198	35.473	35.007	35.442	35.556	34.687	35.314	35.806	35.257	35.171	35.143	35.292	34.927	35.139	35.112	34.348	35.024	35.124	34.592	35.193	35.54	33.561	32.447	35.243	35.343	34.707	35.351	35.466	35.391	35.089	33.099	35.098	35.018	35.316	35.062	34.791	35.439	34.662	34.192	34.729	35.067	35.018	34.361	35.148	34.312	35.176	35.134	34.841
2016-08-25 06:30:01	35.222	35.198	35.473	34.945	35.442	35.556	34.563	35.377	35.868	35.195	35.296	35.081	35.354	34.865	35.139	35.174	34.348	35.024	35.062	34.842	35.13	35.54	33.623	32.572	35.368	35.28	34.832	35.289	35.403	35.391	35.027	33.473	35.161	34.831	35.254	35.062	34.791	35.501	34.662	34.067	34.729	35.005	35.081	34.298	35.21	34.125	35.239	35.072	34.778
2016-08-25 07:00:01	35.222	35.198	35.473	34.945	35.505	35.494	34.5	35.314	35.743	35.195	35.359	34.706	35.292	34.927	35.076	35.174	34.41	35.024	34.999	34.655	35.13	35.415	33.81	32.884	35.493	35.343	34.894	35.289	35.279	35.328	35.027	33.161	35.098	34.893	35.254	35	34.417	35.439	34.724	34.005	34.667	35.005	34.956	34.174	34.774	34	34.865	34.885	34.467
2016-08-25 07:30:01	35.284	35.261	35.784	35.007	35.567	35.494	34.5	35.501	35.868	35.195	35.421	34.706	35.292	34.927	35.076	35.174	34.473	35.024	34.937	34.717	34.568	35.415	33.81	32.822	35.43	35.343	34.832	35.226	35.279	35.453	35.027	32.974	35.036	34.581	35.191	34.938	34.667	35.377	34.849	33.505	34.729	34.693	34.706	34.174	34.961	34.063	34.802	34.698	34.217
2016-08-25 08:00:01	35.347	35.136	35.535	34.945	35.692	35.619	34.625	35.501	35.993	35.319	35.483	34.894	35.354	35.052	35.201	35.174	34.535	35.086	35.062	34.904	34.631	35.353	34.122	32.634	35.181	35.28	34.832	35.226	35.216	35.266	34.964	32.849	35.036	34.706	35.191	34.875	34.292	35.501	34.849	33.693	34.729	34.568	34.894	34.049	35.086	34	34.74	35.01	34.654
2016-08-25 08:30:01	35.534	35.323	35.66	35.07	35.941	35.556	34.75	35.688	36.055	35.319	35.546	35.455	35.604	35.114	35.388	35.299	34.66	35.149	35.249	35.029	35.005	35.353	34.184	32.759	35.306	35.405	34.894	35.226	35.216	35.266	34.902	32.662	34.973	34.706	34.879	34.938	34.479	35.439	34.787	33.193	34.791	34.755	34.894	34.049	35.148	33.501	34.865	34.885	34.654
2016-08-25 09:00:01	35.659	35.635	35.473	35.257	36.066	35.743	35.062	35.688	36.18	35.631	35.608	35.705	35.915	35.551	35.575	35.486	34.909	35.273	35.436	35.278	35.005	35.415	34.247	32.572	35.368	35.031	34.832	35.289	35.216	35.204	34.964	32.474	34.911	34.893	35.004	34.875	34.23	35.501	34.724	33.443	34.729	34.443	34.894	34.111	35.272	34	34.865	35.01	34.404
2016-08-25 09:30:01	35.721	35.697	35.722	35.444	36.004	35.868	35.311	35.813	35.868	35.694	35.733	35.892	35.978	35.863	35.762	35.673	35.159	35.398	35.685	35.59	35.005	35.415	34.06	32.322	35.306	35.405	34.832	35.351	35.341	35.079	35.027	32.412	34.786	34.831	35.129	35	34.542	35.501	34.662	33.568	34.791	34.755	34.956	34.174	35.148	34.125	34.802	34.947	34.903
2016-08-25 10:00:01	35.784	35.76	35.66	35.568	36.066	35.868	35.374	35.938	36.118	35.694	35.795	36.017	36.102	35.613	36.012	35.673	35.47	35.46	35.934	35.59	35.13	35.478	33.997	32.946	35.43	35.405	34.832	35.413	35.341	35.017	34.964	32.412	34.724	34.893	35.067	35	34.479	35.439	34.724	33.817	34.542	34.755	35.018	34.236	35.272	34.375	35.052	35.072	34.966
2016-08-25 10:30:01	35.721	35.697	36.034	35.568	36.066	35.806	35.436	36	36.055	35.631	35.858	35.83	36.102	35.925	36.261	35.611	35.72	35.523	35.997	35.902	35.068	35.602	34.184	33.196	35.555	35.467	34.832	35.538	35.403	35.079	35.027	32.599	34.786	34.893	35.254	35	34.604	35.563	34.849	33.755	34.916	35.13	35.018	34.298	35.335	34.437	35.114	35.197	35.153
2016-08-25 11:00:01	35.659	35.51	35.972	35.568	35.941	35.743	35.374	36	35.931	35.631	35.795	35.58	35.915	35.675	36.261	35.549	36.031	35.336	35.872	35.652	35.068	35.478	34.434	34.132	35.493	35.592	34.707	35.351	35.341	35.079	35.152	32.974	34.973	34.893	35.191	35.062	34.667	35.439	35.099	33.755	35.041	34.755	34.956	34.423	35.086	34.375	35.114	34.698	34.716
2016-08-25 11:30:01	35.596	35.51	35.972	35.506	35.817	35.806	35.311	35.938	36.055	35.631	35.671	35.518	35.853	35.613	36.386	35.486	36.281	35.46	35.685	35.715	35.193	35.415	34.683	34.632	35.555	35.592	34.957	35.538	35.341	35.141	35.276	33.348	35.036	34.706	35.316	35.062	34.979	35.501	35.224	34.005	35.228	35.379	35.081	34.423	35.272	34.187	35.301	34.947	35.215
2016-08-25 12:00:01	35.596	35.386	35.972	35.506	35.692	35.806	35.186	35.813	36.055	35.631	35.421	35.143	35.728	35.551	36.323	35.549	36.405	35.273	35.747	35.528	35.255	35.415	34.932	35.131	35.68	35.592	35.206	35.601	35.403	35.017	35.339	33.91	35.223	35.018	35.566	35.062	35.103	35.563	35.161	34.005	35.291	35.442	34.956	34.361	35.522	34.687	34.74	35.01	35.215
2016-08-25 12:30:01	35.534	35.386	35.535	35.381	35.692	35.806	35.186	35.876	36.118	35.631	35.546	35.268	35.604	35.613	36.261	35.736	36.343	35.398	35.685	35.528	35.317	35.54	35.182	35.63	35.68	35.592	35.456	35.663	35.403	35.141	35.339	34.284	35.223	35.018	35.566	34.938	35.103	35.252	35.224	34.067	35.478	35.567	34.894	34.423	35.459	34.811	35.114	35.01	34.841
2016-08-25 13:00:01	35.472	35.386	35.972	35.319	35.692	35.743	35.186	35.688	36.18	35.569	35.671	35.018	35.417	35.613	36.386	35.985	36.468	35.46	35.747	35.59	35.193	35.602	35.555	35.131	35.68	35.53	35.456	35.476	35.341	35.141	35.464	34.596	35.285	34.955	35.441	34.501	35.291	35.252	35.224	34.317	35.665	35.13	34.894	34.611	35.584	34.936	35.363	35.072	35.215
2016-08-25 13:30:01	35.472	35.386	36.096	35.506	35.692	35.868	34.999	35.813	36.118	35.506	35.546	35.143	35.604	35.738	36.199	35.985	36.468	35.585	35.81	35.652	35.317	35.602	35.867	34.881	35.618	35.467	35.331	35.663	35.466	35.141	35.401	34.721	35.223	35.018	35.503	34.813	35.353	35.19	35.348	34.317	35.665	34.942	35.018	34.673	35.21	34.936	35.425	35.072	35.09
2016-08-25 14:00:01	35.534	35.448	36.096	35.506	35.629	35.868	35.186	35.813	36.118	35.569	35.546	34.894	35.978	35.675	36.261	36.172	36.592	35.71	35.81	35.715	35.38	35.602	35.742	34.569	35.555	35.28	35.206	35.538	35.341	35.141	35.401	35.033	35.161	34.955	35.441	34.813	35.228	35.377	35.473	34.317	35.478	35.317	35.081	34.673	35.397	34.936	35.425	34.822	34.966
2016-08-25 14:30:01	35.534	35.448	36.096	35.444	35.567	35.993	34.999	35.751	36.367	35.631	35.671	34.706	35.978	35.613	35.887	36.234	36.779	35.772	35.81	35.652	35.38	35.54	35.805	34.944	35.555	35.218	35.081	35.476	35.341	35.204	35.214	34.784	35.098	34.831	35.316	34.688	35.103	35.252	35.536	34.629	35.478	35.504	35.081	34.798	35.459	35.186	35.363	35.134	35.153
2016-08-25 15:00:01	35.472	35.448	35.909	35.381	35.629	35.993	35.124	35.564	36.305	35.694	35.671	34.706	36.102	35.675	35.949	36.234	36.842	35.959	35.872	35.839	35.193	35.54	35.867	34.07	35.493	35.218	35.019	35.476	35.216	35.266	35.089	35.22	35.098	34.768	35.316	34.688	34.854	35.065	35.411	34.567	35.478	35.504	35.018	34.361	35.522	35.436	35.425	35.072	35.34
2016-08-25 15:30:01	35.472	35.448	35.909	35.319	35.692	36.055	35.186	35.626	36.242	35.694	35.983	35.143	36.289	35.863	36.074	36.172	36.966	35.959	35.997	35.902	35.317	35.602	35.991	34.694	35.555	35.28	34.894	35.351	35.154	35.328	34.964	34.908	34.973	34.644	35.441	34.688	35.166	35.127	35.348	34.567	35.415	35.567	35.081	34.486	35.397	35.436	35.363	34.947	35.464
2016-08-25 16:00:01	35.534	35.573	36.034	35.319	35.754	36.118	35.311	35.314	36.367	35.631	35.795	35.143	36.165	35.738	35.949	36.297	36.717	36.209	35.934	35.839	35.38	35.665	35.991	34.32	35.368	35.28	34.894	35.351	35.216	35.391	34.902	34.784	34.973	34.581	35.441	34.626	34.604	35.19	35.348	34.692	35.415	35.192	35.143	34.174	35.522	34.999	35.612	35.072	35.527
2016-08-25 16:30:01	35.534	35.51	35.847	35.319	35.692	35.868	35.374	35.501	36.18	35.756	35.733	35.081	35.978	35.675	35.949	36.047	36.343	35.772	35.872	35.777	35.38	35.478	35.68	34.382	35.493	34.906	34.957	35.413	35.154	35.453	34.902	34.472	34.849	34.457	35.441	34.252	34.854	35.19	35.036	34.879	35.353	35.13	35.081	34.673	34.899	34.999	35.363	35.134	35.589
2016-08-25 17:00:01	35.534	35.323	35.909	35.257	35.754	35.806	35.436	35.439	36.43	35.631	35.858	35.018	35.728	35.551	35.7	35.86	35.969	35.585	35.747	35.715	35.317	35.478	35.306	34.444	35.243	35.218	35.393	35.226	35.341	35.266	34.964	34.472	34.849	34.457	35.191	34.875	35.041	35.065	34.912	35.066	35.415	35.567	35.268	34.673	35.148	35.186	35.612	35.072	35.714
2016-08-25 17:30:01	35.409	35.51	35.972	35.257	35.754	35.806	35.311	35.314	36.367	35.569	35.608	34.956	35.604	35.052	35.637	35.86	35.595	35.585	35.685	35.652	35.38	35.478	34.995	34.382	35.243	35.155	35.144	35.164	35.216	35.266	34.84	34.721	34.786	34.519	35.067	34.564	34.729	35.003	35.099	34.817	35.353	35.317	35.33	34.735	35.459	35.186	35.737	34.947	35.277
2016-08-25 18:00:01	35.472	35.448	35.847	35.319	35.817	35.681	35.249	35.314	36.242	35.506	35.421	34.956	35.541	35.426	35.513	35.985	35.47	35.835	35.436	35.465	35.068	35.353	34.745	34.257	35.368	35.343	35.144	35.289	35.341	35.079	34.403	34.472	34.911	34.581	35.067	34.813	34.791	35.127	35.036	34.629	35.228	35.317	35.33	34.735	35.522	35.186	35.55	35.072	35.34
2016-08-25 18:30:01	35.472	35.448	35.66	35.132	35.754	35.681	35.124	35.19	36.18	35.631	35.421	34.831	35.541	35.177	35.201	35.736	35.221	35.772	35.249	35.777	35.13	35.353	34.683	34.195	35.306	35.031	35.081	35.164	35.403	35.204	34.84	34.222	34.849	34.768	35.067	34.875	34.729	35.19	34.724	34.379	35.166	35.379	35.33	34.735	35.335	35.061	35.425	35.01	35.153
2016-08-25 19:00:01	35.409	35.261	35.535	35.007	35.629	35.681	35.062	35.19	36.055	35.694	35.359	35.206	35.541	35.364	35.575	35.923	35.346	35.835	35.186	35.902	34.943	35.415	34.683	34.07	35.368	35.218	35.019	35.226	35.403	35.391	34.84	34.097	34.849	34.644	35.129	34.938	34.479	35.003	34.787	34.879	35.228	35.255	35.33	34.486	35.21	34.624	35.363	34.947	35.09
2016-08-25 19:30:01	35.472	35.386	35.098	35.007	35.567	35.619	34.999	35.252	36.118	35.506	35.234	35.081	35.354	35.301	35.513	35.486	35.159	35.46	35.186	35.465	35.005	35.415	34.309	34.132	35.181	35.28	34.832	35.226	35.279	35.391	34.902	33.91	34.849	34.644	35.129	34.938	34.167	35.314	34.849	34.567	34.979	35.317	35.206	34.423	34.587	34.749	34.74	34.947	35.028
2016-08-25 20:00:01	35.472	35.386	35.41	34.945	35.505	35.494	34.874	35.252	36.055	35.506	35.234	35.268	35.354	34.927	35.388	35.05	35.221	35.211	35.249	35.465	34.756	35.415	34.309	33.945	35.368	35.343	34.832	35.226	35.403	35.391	34.902	33.848	34.911	34.768	35.254	34.938	33.855	35.439	34.787	34.504	34.791	35.442	35.018	34.298	34.961	34.687	35.239	34.448	34.841
2016-08-25 20:30:01	35.409	35.261	35.41	34.945	35.567	35.556	34.812	35.439	36.055	35.569	35.421	35.455	35.479	35.239	35.575	35.05	35.408	35.273	35.311	35.528	35.005	35.415	34.247	33.945	35.555	35.343	34.832	35.351	35.403	35.266	35.089	33.723	35.036	34.955	35.254	35	33.98	35.439	34.787	34.442	34.729	35.255	34.956	34.423	34.836	34.624	35.301	35.072	34.903
2016-08-25 21:00:01	35.534	35.386	35.535	34.945	35.629	35.556	34.874	35.501	36.055	35.506	35.483	35.518	35.417	35.426	35.575	35.05	35.47	35.336	35.436	35.465	35.068	35.478	34.247	34.007	35.493	35.218	34.894	35.413	35.466	35.453	34.964	33.972	34.911	34.955	35.379	35.062	34.292	35.439	34.662	34.504	34.729	35.255	34.894	34.298	34.899	34.562	35.363	35.259	34.903
2016-08-25 21:30:01	35.534	35.448	35.535	35.07	35.692	35.556	34.812	35.439	35.993	35.569	35.483	35.58	35.541	35.364	35.575	35.112	35.408	35.273	35.498	35.465	35.005	35.415	34.184	33.571	35.555	35.218	34.769	35.351	35.466	35.515	35.089	33.535	34.973	34.893	35.316	35.062	34.105	35.439	34.662	34.504	34.791	35.13	34.956	34.486	35.086	34.811	35.301	34.947	34.903
2016-08-25 22:00:01	35.534	35.386	35.535	35.132	35.692	35.681	34.874	35.564	35.931	35.506	35.483	35.58	35.541	35.426	35.575	35.174	35.47	35.273	35.56	35.465	35.068	35.478	33.997	33.945	35.618	35.343	34.832	35.413	35.466	35.453	35.027	33.66	34.973	35.018	35.254	35	34.167	35.377	34.662	34.504	34.729	35.317	34.894	34.361	35.086	34.687	35.363	34.698	34.903
2016-08-25 22:30:01	35.596	35.51	35.66	35.194	35.629	35.681	34.937	35.564	35.993	35.569	35.483	35.58	35.666	35.488	35.575	35.237	35.47	35.336	35.56	35.465	35.13	35.478	33.873	33.383	35.555	35.28	34.894	35.413	35.466	35.578	35.027	33.223	34.973	35.08	35.316	35.062	33.98	35.439	34.662	34.255	34.729	35.255	34.894	34.486	35.086	34.624	35.239	35.197	34.903
2016-08-25 23:00:01	35.659	35.51	35.597	35.194	35.754	35.743	34.999	35.564	35.993	35.569	35.608	35.58	35.728	35.551	35.575	35.237	35.47	35.398	35.685	35.465	35.005	35.478	33.81	33.446	35.618	35.28	34.832	35.413	35.403	35.515	35.027	32.974	35.036	34.831	35.379	35.125	33.98	35.377	34.6	34.255	34.667	35.067	34.956	34.423	35.148	34.687	35.176	35.197	34.841
2016-08-25 23:30:01	35.659	35.448	35.66	35.194	35.817	35.681	35.062	35.626	35.993	35.569	35.608	35.518	35.666	35.488	35.575	35.299	35.533	35.336	35.747	35.465	35.068	35.415	33.748	33.383	35.555	35.218	34.769	35.289	35.466	35.453	35.027	33.036	35.098	34.893	35.316	35.062	34.292	35.377	34.6	33.693	34.604	35.067	35.018	34.486	34.836	34.562	35.176	35.134	34.903
2016-08-26 00:00:01	35.659	35.573	35.722	35.319	35.754	35.806	35.124	35.626	35.993	35.506	35.671	35.643	35.666	35.613	35.575	35.299	35.47	35.398	35.685	35.59	35.068	35.415	33.499	33.258	35.555	35.155	34.769	35.289	35.466	35.453	35.027	33.286	34.973	34.893	35.316	35.062	34.292	35.439	34.288	33.63	34.417	34.88	34.956	34.486	35.148	34.437	34.989	34.76	34.404
2016-08-26 00:30:01	35.659	35.635	35.784	35.381	35.754	35.743	35.124	35.626	36.118	35.569	35.608	35.643	35.666	35.675	35.513	35.299	35.408	35.336	35.685	35.59	35.005	35.478	33.436	32.884	35.618	35.155	34.52	35.226	35.403	35.391	35.027	32.849	34.973	34.955	35.379	35	34.417	35.501	34.6	33.942	34.542	35.13	34.894	34.486	35.21	34.437	35.052	35.01	34.841
2016-08-26 01:00:01	35.659	35.635	35.784	35.444	35.817	35.743	35.124	35.626	36.055	35.506	35.546	35.518	35.666	35.613	35.513	35.299	35.408	35.273	35.623	35.465	35.068	35.415	33.374	32.884	35.493	35.155	34.52	35.351	35.341	35.453	35.089	33.036	34.973	34.831	35.316	35.062	34.417	35.377	34.537	33.568	34.542	35.067	34.956	34.486	35.086	34.375	34.74	35.072	34.966
2016-08-26 01:30:01	35.596	35.573	35.784	35.381	35.817	35.806	35.186	35.626	36.055	35.506	35.546	35.518	35.604	35.551	35.45	35.299	35.346	35.336	35.623	35.465	35.068	35.415	33.249	32.322	35.555	35.093	34.707	35.413	35.403	35.391	35.152	32.724	34.973	34.893	35.316	35	34.417	35.377	34.537	33.755	34.667	34.818	34.956	34.423	34.899	34.25	35.052	35.134	34.966
2016-08-26 02:00:01	35.534	35.573	35.784	35.257	35.754	35.743	35.186	35.564	36.055	35.506	35.483	35.455	35.604	35.613	35.388	35.299	35.221	35.273	35.56	35.403	35.005	35.415	33.436	32.509	35.493	35.218	34.769	35.351	35.341	35.204	35.027	32.474	34.911	34.893	35.254	35.125	34.479	35.439	34.537	33.505	34.292	34.755	34.894	34.486	34.899	34.25	35.052	35.072	34.903
2016-08-26 02:30:01	35.534	35.635	35.722	35.257	35.567	35.743	35.124	35.564	35.993	35.444	35.546	35.518	35.604	35.613	35.388	35.299	35.159	35.273	35.56	35.403	35.068	35.415	33.561	32.822	35.555	35.155	34.707	35.289	35.466	35.391	35.152	32.412	34.911	34.893	35.379	35.062	34.417	35.501	34.288	33.942	34.417	34.818	34.956	34.298	34.649	34.25	35.052	34.947	34.841
2016-08-26 03:00:01	35.472	35.448	35.722	35.319	35.692	35.681	35.124	35.564	35.931	35.444	35.546	35.393	35.541	35.551	35.201	35.361	35.159	35.211	35.498	35.341	35.005	35.353	33.561	32.509	35.555	35.093	34.769	35.289	35.279	35.328	35.089	32.537	34.973	34.893	35.316	35	34.479	35.439	34.475	33.942	34.542	35.192	34.894	34.361	34.961	34.25	35.114	35.01	34.841
2016-08-26 03:30:01	35.472	35.261	35.722	35.319	35.692	35.681	35.062	35.564	35.931	35.382	35.546	35.518	35.604	35.426	35.326	35.299	35.221	35.273	35.498	35.341	35.13	35.353	33.623	32.884	35.618	35.155	34.769	35.413	35.403	35.453	35.027	32.599	34.849	34.893	35.191	35	34.479	35.377	34.6	33.568	34.604	35.005	34.894	34.423	35.148	34.063	34.989	35.01	34.841
2016-08-26 04:00:01	35.409	35.448	35.722	35.381	35.692	35.743	35.124	35.564	35.993	35.382	35.421	35.643	35.604	35.426	35.388	35.237	35.221	35.149	35.436	35.278	35.068	35.353	33.623	32.634	35.555	35.093	34.707	35.413	35.403	35.391	35.027	32.412	35.036	34.955	35.316	35	34.729	35.501	34.6	33.63	34.604	35.192	34.956	34.361	35.21	34.187	35.114	34.947	34.778
2016-08-26 04:30:01	35.472	35.51	35.784	35.444	35.692	35.743	35.186	35.564	36.055	35.382	35.483	35.518	35.604	35.426	35.388	35.237	35.221	35.149	35.373	35.278	35.005	35.415	33.623	32.01	35.493	35.28	34.582	35.164	35.403	35.391	35.089	32.162	35.036	34.955	35.316	35.062	34.479	35.314	34.537	33.88	34.604	35.13	34.956	34.361	35.21	34.187	34.802	35.01	34.841
2016-08-26 05:00:01	35.409	35.51	35.722	35.319	35.754	35.743	35.186	35.564	36.055	35.444	35.546	35.518	35.541	35.364	35.388	35.237	35.221	35.149	35.311	35.278	35.005	35.291	33.748	32.072	35.555	35.155	34.707	35.289	35.341	35.515	35.089	32.225	34.973	34.955	35.254	34.938	34.604	35.439	34.537	33.942	34.542	35.13	34.956	34.361	35.023	33.938	35.052	35.01	34.716
2016-08-26 05:30:01	35.409	35.386	35.722	35.381	35.754	35.743	35.186	35.626	36.055	35.444	35.483	35.58	35.541	35.301	35.263	35.237	35.159	35.149	35.311	35.216	34.943	35.353	33.748	32.01	35.493	35.155	34.832	35.351	35.403	35.453	35.152	32.35	34.973	35.08	35.254	34.938	34.604	35.252	34.537	33.755	34.542	34.693	34.956	34.361	34.649	34.063	34.927	35.01	34.841
2016-08-26 06:00:01	35.472	35.573	35.66	35.319	35.692	35.743	35.186	35.564	36.055	35.444	35.483	35.455	35.479	35.426	35.388	35.237	35.159	35.149	35.311	35.216	35.005	35.353	33.748	31.511	35.493	35.218	34.707	35.351	35.341	35.453	35.152	32.1	35.036	34.955	35.129	35	34.604	35.439	34.475	33.505	34.542	34.942	34.894	34.049	35.086	34.125	35.052	34.947	34.841
2016-08-26 06:30:01	35.472	35.51	35.473	35.381	35.629	35.681	35.124	35.564	35.993	35.382	35.546	35.393	35.417	35.426	35.388	35.237	35.034	35.149	35.311	35.154	35.005	35.103	33.623	32.26	35.43	35.155	34.645	35.164	35.279	35.453	35.089	32.162	35.036	35.018	35.191	35.125	34.542	35.501	34.537	33.817	34.542	34.755	34.894	34.298	35.148	34.063	35.176	34.947	34.903
2016-08-26 07:00:01	35.472	35.386	35.597	35.381	35.629	35.743	35.124	35.626	36.118	35.444	35.483	35.33	35.354	35.301	35.326	35.112	34.909	35.086	35.249	35.091	34.756	35.291	33.935	32.135	35.493	35.218	34.645	35.289	35.279	35.328	35.089	32.474	35.098	35.08	35.254	34.875	34.479	35.501	34.6	33.63	34.542	34.505	34.894	34.111	35.086	34	35.176	34.947	34.903
2016-08-26 07:30:01	35.534	35.448	35.473	35.257	35.692	35.743	35.124	35.564	36.242	35.506	35.546	35.393	35.417	35.052	35.388	35.05	34.722	35.149	35.249	35.029	35.005	35.291	33.935	32.197	35.43	35.155	34.582	35.289	35.279	35.328	35.027	32.412	35.036	35.018	35.254	34.938	34.729	35.439	34.6	33.443	34.355	34.693	34.831	34.049	35.086	33.813	35.052	34.448	34.716
2016-08-26 08:00:01	35.534	35.573	35.722	35.319	35.754	35.806	34.999	35.626	36.242	35.506	35.608	35.455	35.417	35.301	35.513	35.237	34.722	35.149	35.311	34.904	34.943	35.353	33.873	33.134	35.43	35.218	34.645	35.289	35.341	35.453	35.027	32.599	34.973	35.08	35.316	34.751	34.667	35.377	34.662	33.318	34.417	34.63	34.831	34.111	34.836	33.563	34.989	34.947	34.841
2016-08-26 08:30:01	35.659	35.573	35.66	35.381	35.754	35.93	34.999	35.564	36.305	35.569	35.671	35.58	35.604	35.426	35.513	35.361	34.909	35.273	35.436	35.278	34.943	35.415	33.997	33.009	35.43	35.155	34.707	35.351	35.279	35.391	35.089	32.35	34.911	34.955	35.254	34.875	34.729	35.439	34.662	33.63	34.23	34.63	34.831	34.049	34.774	33.189	34.989	34.947	34.778
2016-08-26 09:00:01	35.659	35.635	35.722	35.444	35.817	35.743	35.186	35.751	36.305	35.382	35.671	35.767	35.978	35.551	35.825	35.361	35.096	35.336	35.623	35.528	34.943	35.415	33.935	32.822	35.43	35.218	34.769	35.226	35.341	35.328	35.027	32.037	34.973	34.955	35.191	34.938	34.479	35.314	34.724	33.505	34.23	34.818	34.644	33.924	34.649	33.563	34.989	34.822	34.654
2016-08-26 09:30:01	35.721	35.386	35.784	35.506	35.941	35.993	35.249	35.688	36.367	35.382	35.733	35.955	36.165	35.738	36.012	35.549	35.346	35.398	35.81	35.715	34.88	35.415	33.935	32.759	35.243	35.031	34.582	35.413	35.341	35.266	34.964	31.85	34.911	34.831	35.067	34.938	34.542	35.439	34.537	33.38	34.167	34.505	34.706	33.737	34.899	33.813	34.927	34.635	34.841
2016-08-26 10:00:01	35.721	35.136	35.909	35.568	35.879	36.055	35.249	35.813	36.367	35.569	35.795	36.142	36.227	35.863	36.386	35.611	35.595	35.398	35.81	35.839	34.88	35.478	33.997	33.009	35.43	35.093	34.707	35.476	35.279	35.328	35.027	31.538	34.849	34.768	35.191	34.875	34.105	35.439	34.537	33.443	34.105	34.693	34.644	33.986	34.836	33.813	34.865	34.885	34.591
2016-08-26 10:30:01	35.721	35.198	35.847	35.693	35.692	35.993	35.374	35.813	36.305	35.506	35.733	35.643	36.04	35.488	36.323	35.549	35.72	35.273	35.872	35.715	34.88	35.478	34.06	32.572	35.43	35.155	34.645	35.351	35.403	35.328	34.964	31.226	34.911	34.706	35.067	34.626	34.043	35.377	34.537	33.255	34.105	34.38	34.706	33.862	34.649	33.563	34.865	34.885	34.778
2016-08-26 11:00:01	35.784	35.448	35.847	35.568	35.754	35.993	35.311	35.876	36.305	35.506	35.546	35.518	35.791	35.738	36.323	35.361	35.907	35.273	35.81	35.652	34.943	35.54	33.935	32.634	35.493	35.218	34.582	35.476	35.341	35.266	34.902	31.101	34.911	34.644	35.129	34.938	34.105	35.439	34.537	33.505	34.105	34.693	34.769	33.986	34.712	33.75	35.052	34.698	34.841
2016-08-26 11:30:01	35.784	35.448	35.847	35.568	35.817	35.93	35.311	35.938	36.305	35.506	35.546	35.206	35.604	35.738	36.074	35.361	35.969	35.211	35.685	35.403	34.943	35.353	34.06	32.884	35.555	35.28	34.769	35.413	35.341	34.954	35.027	31.351	34.786	34.768	35.129	34.938	34.355	35.439	34.662	33.38	33.918	34.568	34.894	34.174	35.023	34	35.052	34.885	34.841
2016-08-26 12:00:01	35.721	35.323	35.909	35.257	35.754	35.93	35.249	35.876	35.931	35.506	35.421	35.393	35.728	35.8	35.887	35.486	35.907	35.211	35.56	35.403	35.005	35.415	34.247	33.446	35.555	35.343	34.832	35.413	35.341	35.017	34.84	31.788	34.849	34.768	35.129	34.938	34.292	35.439	34.662	33.38	34.23	34.818	34.894	34.111	35.148	34.063	35.114	34.885	34.841
2016-08-26 12:30:01	35.659	35.198	35.972	35.381	35.692	35.993	35.249	35.876	36.18	35.444	35.483	34.831	35.666	35.613	35.825	35.549	35.657	35.273	35.498	35.403	35.005	35.54	34.496	33.883	35.618	35.28	34.957	35.601	35.403	35.328	35.027	32.287	34.911	34.706	35.254	35.062	34.292	35.563	34.724	33.318	34.105	34.818	34.831	34.174	35.335	34	35.114	34.885	34.092
2016-08-26 13:00:01	35.409	35.198	35.784	35.381	35.692	35.993	35.062	35.876	36.242	35.631	35.483	34.769	35.728	35.8	35.825	35.299	35.72	35.336	35.498	35.403	35.13	35.665	34.745	34.569	35.68	35.467	35.393	35.85	35.466	35.266	35.152	32.786	34.973	34.581	35.316	34.875	34.479	35.501	34.724	33.505	34.043	34.88	34.956	34.298	35.21	33.688	35.239	34.323	34.778
2016-08-26 13:30:01	35.472	35.261	35.972	35.381	35.692	35.93	35.186	35.813	36.242	35.506	35.421	35.081	35.728	35.863	35.887	35.611	35.782	35.46	35.56	35.465	35.255	35.602	34.995	34.756	35.805	35.53	35.393	35.788	35.528	35.266	35.152	33.348	35.036	34.955	35.379	35	34.791	35.439	34.912	33.693	33.918	35.192	34.769	34.298	35.335	34.063	35.176	34.947	34.841
2016-08-26 14:00:01	35.347	35.074	35.66	35.257	35.567	35.93	35.186	35.688	36.118	35.569	35.359	35.143	35.666	35.613	35.45	35.549	35.595	35.398	35.436	35.403	35.068	35.415	35.244	35.068	35.493	35.467	35.393	35.601	35.466	35.266	35.276	33.598	34.973	34.768	35.379	34.875	34.729	35.314	34.974	33.755	34.167	35.13	34.894	33.924	34.899	34.063	35.239	34.511	34.841
2016-08-26 14:30:01	35.284	34.887	35.66	34.945	35.38	35.868	35.062	35.501	36.055	35.506	35.296	34.644	35.791	35.426	35.513	35.611	35.657	35.585	35.373	35.278	35.193	35.478	35.368	34.944	35.43	35.343	35.206	35.413	35.403	35.328	35.276	34.097	34.911	34.831	35.254	34.501	34.916	35.377	35.099	34.067	34.292	35.13	34.956	34.236	35.023	33.938	35.301	34.885	34.778
2016-08-26 15:00:01	35.222	34.762	35.41	35.007	35.442	35.806	35.062	35.439	36.118	35.382	35.421	34.581	35.978	35.301	35.7	35.611	35.657	35.585	35.373	35.341	35.255	35.602	35.431	35.068	35.368	35.343	35.206	35.413	35.154	35.204	35.152	34.222	34.973	34.768	35.316	34.688	35.103	35.314	35.099	34.255	34.355	34.693	35.018	34.423	35.023	34.063	35.425	34.947	34.529
2016-08-26 15:30:01	35.284	34.762	35.597	34.945	35.567	35.868	34.999	35.501	36.18	35.506	35.546	35.018	35.728	35.426	35.7	35.549	35.657	35.835	35.436	35.341	35.193	35.478	35.182	35.256	35.43	35.28	35.144	35.351	35.216	35.328	34.964	34.659	34.911	34.768	35.254	34.813	35.041	35.252	35.224	34.379	34.479	35.13	35.018	34.423	35.21	34.187	35.488	34.885	34.716
2016-08-26 16:00:01	35.347	34.887	35.66	35.007	35.629	35.868	34.999	35.564	36.305	35.569	35.671	34.894	35.978	35.8	35.762	35.673	35.657	35.835	35.311	35.403	35.068	35.353	35.244	35.006	35.368	35.28	34.769	35.289	35.216	35.266	34.964	34.784	34.849	34.519	35.129	34.626	34.916	35.19	35.099	34.379	34.355	35.192	34.956	34.423	35.148	34.25	35.488	35.01	34.654
2016-08-26 16:30:01	35.409	35.011	35.847	35.007	35.692	35.868	35.062	35.564	36.305	35.569	35.608	35.018	35.915	35.675	35.825	35.86	35.72	35.959	35.373	35.652	35.068	35.353	36.178	34.632	35.243	35.218	34.769	35.601	35.341	35.328	34.902	34.659	34.786	34.394	35.191	34.564	34.542	35.19	35.036	34.255	34.604	35.192	34.706	34.486	35.148	34.187	35.363	34.885	34.591
2016-08-26 17:00:01	35.472	35.448	35.847	34.945	35.692	35.806	35.124	35.688	36.242	35.506	35.608	34.769	35.915	35.613	35.7	35.798	35.595	35.71	35.311	35.528	35.068	35.665	35.867	34.32	35.306	35.28	34.707	35.413	35.341	35.328	34.777	34.721	34.474	34.706	35.129	34.688	34.167	35.19	35.099	34.504	34.667	35.255	34.831	34.361	35.023	34.25	35.301	34.698	34.716
2016-08-26 17:30:01	35.534	35.51	35.972	35.132	35.817	35.681	35.062	35.751	36.367	35.631	35.546	34.894	35.728	35.551	35.762	35.86	35.595	35.46	35.311	35.715	35.005	35.54	35.368	34.32	35.243	35.343	34.832	35.351	35.403	35.391	34.777	34.846	34.599	34.706	35.191	34.751	34.479	35.252	35.161	34.255	34.667	34.88	34.894	34.361	34.836	34.25	35.488	34.76	34.778
2016-08-26 18:00:01	35.534	35.386	35.972	35.132	35.754	35.681	35.124	35.626	36.305	35.631	35.483	35.018	35.666	35.426	35.762	35.798	35.595	35.71	35.311	35.839	35.193	35.291	35.182	34.195	35.493	35.218	34.645	35.351	35.341	35.391	34.715	34.659	34.849	34.768	35.129	34.875	34.355	35.003	35.099	34.379	34.979	35.255	34.894	34.049	34.774	34.312	35.425	34.76	34.716
2016-08-26 18:30:01	35.534	35.198	35.972	34.82	35.629	35.743	34.999	35.626	36.242	35.694	35.421	35.143	35.479	35.364	35.575	35.611	35.969	35.398	35.249	35.465	35.193	35.353	34.932	34.07	35.368	35.155	34.52	35.289	35.341	35.453	34.777	34.472	34.911	34.831	34.879	34.875	33.98	35.065	34.974	34.379	34.791	34.942	34.706	34.174	34.836	34.187	35.301	34.635	34.467
2016-08-26 19:00:01	35.534	35.198	35.535	34.945	35.567	35.681	34.937	35.501	36.18	35.631	35.421	35.33	35.417	35.301	35.575	35.549	35.657	35.211	35.186	35.465	34.943	35.291	34.87	34.195	35.306	35.093	34.52	35.102	35.279	35.328	34.715	34.284	35.036	34.768	35.129	34.938	34.043	35.003	34.849	34.317	34.854	34.88	34.831	34.174	34.587	34.063	35.301	34.698	34.529
2016-08-26 19:30:01	35.472	35.198	35.535	35.132	35.505	35.619	34.874	35.377	35.868	35.319	35.296	35.081	35.354	35.301	35.45	35.237	35.657	34.961	35.124	35.465	34.88	35.291	34.558	34.007	35.306	35.155	34.582	35.226	35.092	35.328	34.777	33.91	34.973	34.768	35.191	34.813	33.98	35.377	34.724	34.317	34.791	35.067	34.831	33.862	34.836	34	34.927	34.698	34.529
2016-08-26 20:00:01	35.347	35.136	35.348	34.758	35.38	35.556	34.75	35.127	35.868	35.319	35.296	35.081	35.23	34.99	35.388	35.112	35.533	34.961	35.062	35.278	34.818	35.291	34.558	33.883	35.243	35.28	34.582	35.164	35.092	35.391	34.84	33.848	35.036	34.893	35.254	35	33.793	35.501	34.724	34.192	34.417	35.005	34.894	34.111	34.774	34.187	35.176	34.822	34.591
2016-08-26 20:30:01	35.284	35.074	35.036	34.696	35.38	35.431	34.625	35.127	35.806	35.319	35.171	35.393	35.292	35.177	35.388	35.237	35.533	35.211	35.124	35.216	34.88	35.415	34.496	33.758	35.43	35.218	34.645	35.289	35.092	35.391	34.84	33.723	35.036	34.831	35.254	34.938	33.98	35.439	34.662	34.255	34.542	35.13	34.894	34.174	34.587	34.25	35.114	34.822	34.591
2016-08-26 21:00:01	35.222	34.762	35.223	34.696	35.317	35.431	34.563	35.003	35.806	35.319	35.483	35.268	35.417	35.177	35.388	35.112	35.408	35.149	35.186	35.216	34.943	35.54	34.371	33.82	35.43	35.218	34.769	35.351	35.341	35.391	34.902	33.785	34.973	34.955	35.254	35.125	33.73	35.501	34.537	34.192	34.604	34.755	34.894	34.298	35.086	34.25	35.114	35.01	34.654
2016-08-26 21:30:01	35.222	34.762	35.223	34.446	35.38	35.494	34.438	35.065	35.868	35.319	35.421	35.33	35.354	35.177	35.45	35.174	35.47	35.086	35.186	35.154	34.88	35.478	34.309	33.82	35.43	35.218	34.769	35.226	35.341	35.391	34.964	33.223	35.098	34.955	35.254	35.187	33.73	35.439	34.6	34.442	34.604	34.693	35.018	34.298	35.148	34.312	35.052	34.947	34.716
2016-08-26 22:00:01	35.222	34.887	35.161	34.571	35.38	35.494	34.438	35.19	35.806	35.257	35.359	35.33	35.479	35.177	35.45	35.174	35.408	35.024	35.124	35.154	34.756	35.478	34.122	33.571	35.368	35.28	34.707	35.351	35.466	35.515	34.964	33.161	35.036	34.893	35.254	35.187	33.918	35.439	34.6	34.192	34.604	35.13	35.018	34.111	35.086	34.063	34.989	34.947	34.654
2016-08-26 22:30:01	35.16	34.887	35.098	34.446	35.38	35.494	34.438	35.127	35.806	35.195	35.421	35.393	35.541	34.865	35.326	35.174	35.346	35.086	35.249	35.154	34.88	35.478	34.122	33.633	35.306	35.093	34.707	35.351	35.466	35.453	34.964	33.099	34.911	34.955	35.191	35.125	33.918	35.377	34.475	33.88	34.479	35.005	35.018	34.236	35.086	33.813	34.927	34.822	34.778
2016-08-26 23:00:01	35.222	34.949	35.098	34.571	35.38	35.494	34.438	35.065	35.743	35.195	35.359	35.33	35.541	35.114	35.326	35.112	35.346	35.086	35.249	35.029	34.943	35.478	33.935	33.508	35.306	35.28	34.832	35.289	35.466	35.515	34.964	32.911	35.036	34.955	35.129	35.125	33.918	35.501	34.475	34.13	34.167	35.067	35.018	34.174	34.961	33.813	35.052	34.822	34.716
2016-08-26 23:30:01	35.16	34.949	35.223	34.571	35.442	35.431	34.438	35.19	35.743	35.195	35.421	35.206	35.479	35.052	35.201	35.05	35.346	34.961	35.249	35.154	35.005	35.478	33.686	33.383	35.306	35.218	34.707	35.289	35.466	35.453	35.027	32.786	35.036	34.831	35.191	35.062	34.043	35.501	34.412	33.88	34.355	34.818	35.018	34.298	35.023	33.938	35.052	34.885	34.28
2016-08-27 00:00:01	35.16	34.949	35.098	34.509	35.38	35.494	34.5	35.19	35.806	35.132	35.421	35.33	35.541	35.114	35.201	35.05	35.346	35.024	35.186	35.091	34.943	35.54	33.873	32.884	35.306	35.155	34.707	35.289	35.466	35.391	34.964	32.412	35.036	34.831	35.191	35.062	33.98	35.501	34.288	33.817	34.292	35.192	35.018	34.423	34.961	34.063	35.114	34.947	34.778
2016-08-27 00:30:01	35.222	35.011	35.223	34.509	35.442	35.494	34.438	35.19	35.743	35.132	35.359	35.455	35.479	35.114	35.201	35.112	35.283	34.961	35.249	34.967	34.943	35.54	33.81	33.009	35.181	35.155	34.707	35.289	35.341	35.515	34.902	32.287	35.036	34.955	35.191	35.125	34.043	35.377	34.412	33.942	34.23	35.13	34.956	34.174	35.148	33.938	34.927	34.822	34.778
2016-08-27 01:00:01	35.16	35.011	35.285	34.446	35.38	35.494	34.313	35.127	35.868	35.07	35.109	35.518	35.479	34.865	35.201	35.05	35.221	34.961	35.186	34.967	34.943	35.415	33.748	33.196	35.181	35.218	34.769	35.289	35.403	35.391	34.964	32.1	34.973	34.768	35.191	35.125	34.105	35.439	34.35	33.942	34.292	35.005	35.018	34.361	35.272	33.938	34.616	34.947	34.778
2016-08-27 01:30:01	35.16	34.949	35.285	34.446	35.442	35.494	34.251	35.314	35.868	35.007	35.359	35.455	35.479	35.052	35.076	35.05	35.221	34.961	35.124	35.029	34.88	35.415	33.686	33.071	35.056	35.155	34.769	35.351	35.403	35.453	35.027	31.663	35.036	34.831	35.254	35.062	34.043	35.501	34.412	34.13	34.167	35.005	34.956	34.361	34.899	34	35.114	34.386	34.591
2016-08-27 02:00:01	34.972	35.011	35.348	34.446	35.442	35.619	34.188	35.314	35.868	34.945	35.359	35.393	35.417	34.927	35.139	35.112	35.159	35.024	35.124	34.967	34.943	35.415	33.686	32.884	35.118	35.218	34.769	35.289	35.403	35.515	34.964	31.788	34.911	34.893	35.191	35.062	34.167	35.439	34.412	34.067	34.23	35.005	35.018	34.298	35.148	33.938	35.114	34.947	34.778
2016-08-27 02:30:01	35.097	34.949	35.223	34.509	35.567	35.619	34.188	35.377	35.868	35.007	35.421	35.455	35.417	34.927	35.076	35.237	35.096	34.961	35.124	34.967	34.943	35.478	33.686	32.884	35.181	35.218	34.707	35.226	35.279	35.328	34.964	31.538	34.973	34.955	35.191	35.125	34.23	35.439	34.412	33.942	34.23	34.693	34.956	34.236	35.21	33.938	35.239	34.885	34.778
2016-08-27 03:00:01	35.16	35.011	35.285	34.509	35.505	35.494	34.188	35.314	35.806	35.007	35.359	35.393	35.479	34.927	35.139	35.237	35.159	34.899	35.124	34.904	34.818	35.415	33.686	33.009	35.243	35.28	34.645	35.351	35.341	35.391	35.027	31.475	35.036	34.955	35.254	35.062	34.043	35.501	34.412	33.817	34.105	35.067	35.018	34.298	35.272	33.813	35.052	34.822	34.841
2016-08-27 03:30:01	35.16	35.011	35.41	34.696	35.505	35.494	34.188	35.377	35.806	35.007	35.359	35.455	35.479	34.927	35.014	35.112	35.034	35.086	35.124	34.967	34.88	35.415	33.748	32.447	35.243	35.093	34.645	35.351	35.341	35.391	35.089	31.725	34.973	34.768	35.191	35.125	34.105	35.19	34.288	33.942	34.167	34.755	34.894	34.361	35.21	33.938	35.176	34.885	34.841
2016-08-27 04:00:01	35.16	35.011	35.41	34.633	35.505	35.556	34.126	35.314	35.743	35.07	35.359	35.455	35.417	34.927	35.076	35.174	34.972	35.149	35.062	34.967	34.943	35.353	33.873	32.197	35.243	35.155	34.769	35.351	35.403	35.453	35.089	31.351	35.098	34.893	35.254	35.125	34.355	35.439	34.288	33.88	34.105	35.192	35.081	34.111	35.21	33.875	35.052	34.947	34.778
2016-08-27 04:30:01	35.16	35.074	35.41	34.758	35.505	35.619	33.939	35.314	35.868	35.007	35.296	35.081	35.292	34.927	35.139	35.174	35.034	35.024	35.062	34.967	35.005	35.353	33.81	32.072	35.243	35.093	34.769	35.164	35.403	35.453	35.089	31.163	34.973	34.955	35.254	35.062	34.167	35.501	34.412	33.38	34.105	35.005	35.018	34.174	34.899	33.875	35.114	34.885	34.716
2016-08-27 05:00:01	35.097	35.074	35.41	34.758	35.505	35.494	33.814	35.19	35.806	35.07	35.296	35.455	35.354	34.927	35.014	35.05	35.096	34.961	34.937	34.967	35.005	35.353	33.873	31.823	35.243	35.093	34.769	35.289	35.341	35.328	35.089	31.413	34.973	35.018	35.254	35.062	34.23	35.501	34.288	33.693	34.043	35.192	34.956	34.236	35.148	33.875	35.176	34.885	34.778
2016-08-27 05:30:01	35.097	35.074	35.41	34.696	35.505	35.556	33.751	35.314	35.743	35.007	35.359	35.455	35.167	34.927	35.076	35.174	35.034	35.024	35.062	34.904	34.506	35.353	33.935	31.885	35.181	35.031	34.707	35.351	35.403	35.328	35.089	30.789	34.973	35.018	35.191	35.125	34.23	35.501	34.35	33.693	34.043	34.818	35.081	34.236	35.21	33.875	35.176	34.822	34.654
2016-08-27 06:00:01	35.097	34.887	35.348	34.758	35.567	35.494	33.689	35.377	35.868	35.007	35.359	35.393	35.23	34.865	35.076	35.174	35.034	34.961	34.999	34.904	35.005	35.478	34.06	32.322	35.243	35.218	34.645	35.351	35.403	35.079	35.027	30.851	34.973	35.018	35.191	35.125	34.542	35.501	34.475	33.568	34.043	34.755	35.018	34.361	35.086	33.688	35.114	34.885	34.841
2016-08-27 06:30:01	35.035	35.074	35.41	34.633	35.505	35.556	33.689	35.314	35.743	35.132	35.359	35.206	35.292	34.616	34.827	35.174	35.034	35.024	35.062	34.967	35.005	35.478	33.81	32.26	35.368	34.719	34.832	35.226	35.341	35.391	35.027	30.976	35.036	34.831	35.129	35.062	34.542	35.563	34.475	33.63	34.167	35.067	34.956	34.236	35.148	33.75	35.176	34.698	34.778
2016-08-27 07:00:01	35.097	35.074	35.285	34.696	35.505	35.556	33.689	35.314	35.743	35.132	35.234	35.143	35.23	34.74	34.889	35.112	34.972	34.899	34.937	34.904	35.068	35.415	33.997	32.884	35.368	34.968	34.707	35.351	35.403	35.391	35.089	31.101	35.036	34.831	35.316	35.062	34.479	35.563	34.412	33.505	34.105	35.005	35.018	34.111	35.148	33.813	35.052	34.76	34.778
2016-08-27 07:30:01	35.16	34.949	35.098	34.696	35.505	35.556	33.814	35.439	35.868	35.132	35.234	35.143	35.105	34.74	34.889	35.05	34.909	34.837	34.874	34.904	34.88	35.478	34.122	33.196	35.243	35.031	34.645	35.413	35.341	35.328	35.089	31.038	34.973	34.893	35.254	35	34.292	35.439	34.412	33.693	34.292	35.067	35.018	34.111	35.148	33.626	35.114	34.947	34.841
2016-08-27 08:00:01	35.222	35.011	35.223	34.696	35.567	35.556	34.001	35.377	35.806	35.195	35.296	35.081	35.23	34.803	35.014	35.112	34.847	34.961	35.062	34.967	35.005	35.478	33.997	33.134	35.43	35.031	34.707	35.351	35.341	35.328	35.027	31.288	35.036	34.706	35.129	35	34.667	35.501	34.475	33.443	34.23	35.067	34.956	34.174	35.023	33.688	35.052	34.947	34.716
2016-08-27 08:30:01	35.284	34.949	35.285	34.446	35.567	35.556	34.251	35.501	35.868	35.257	35.483	35.518	35.417	35.052	35.263	35.174	34.847	34.961	35.186	34.967	34.818	35.415	33.81	32.946	35.43	35.031	34.52	35.102	35.341	35.266	35.027	30.851	35.036	34.831	35.254	35	34.542	35.563	34.537	33.443	34.23	34.942	35.018	33.924	35.086	33.626	34.678	34.885	34.778
2016-08-27 09:00:01	35.409	34.949	35.285	34.82	35.629	35.743	34.251	35.501	35.993	35.195	35.483	35.643	35.604	35.114	35.388	35.174	34.972	34.961	35.249	35.154	34.568	35.103	33.81	32.946	35.493	34.968	34.769	35.351	35.279	35.328	35.027	30.914	34.973	34.706	35.191	35	34.167	35.439	34.662	33.443	33.918	34.818	34.831	33.924	34.836	33.438	34.802	34.76	34.529
2016-08-27 09:30:01	35.409	35.011	35.348	34.696	35.692	35.681	34.251	35.501	35.993	35.319	35.483	35.705	35.728	35.239	35.513	35.174	35.034	35.086	35.436	35.278	34.943	35.415	33.748	32.884	35.43	34.968	34.707	35.413	35.341	35.266	35.027	30.539	34.973	34.831	35.129	35.062	34.479	35.501	34.537	33.38	34.167	34.63	34.769	33.737	34.899	33.501	34.865	34.76	34.591
2016-08-27 10:00:01	35.347	34.887	35.597	34.82	35.567	35.619	34.251	35.439	35.868	35.195	35.421	35.643	35.666	35.364	35.7	35.237	35.096	35.211	35.436	35.154	35.005	35.54	33.81	32.946	35.43	35.093	34.707	35.351	35.403	35.328	34.964	30.352	34.973	34.831	35.129	35	34.23	35.439	34.537	33.193	34.043	34.443	34.831	33.799	34.961	33.251	34.927	34.76	34.654
2016-08-27 10:30:01	35.347	34.887	35.722	34.82	35.505	35.494	34.251	35.314	35.868	35.195	35.359	35.393	35.604	35.301	35.7	35.112	35.221	35.211	35.436	35.341	35.068	35.665	33.935	32.697	35.493	35.031	34.769	35.476	35.403	35.391	34.964	30.227	34.786	34.768	35.129	35	34.292	35.501	34.6	33.13	34.105	34.693	34.831	33.799	34.961	32.814	35.052	34.511	34.654
2016-08-27 11:00:01	35.347	34.824	35.784	34.883	35.567	35.556	34.251	35.564	36.118	35.257	35.171	34.894	35.541	35.301	35.575	35.05	35.346	35.086	35.311	35.278	35.13	35.478	33.561	32.572	35.555	35.093	34.769	35.476	35.403	34.954	34.964	30.164	34.911	34.394	35.067	34.938	34.292	35.501	34.537	33.193	33.918	34.193	34.894	33.986	34.899	33.126	35.052	34.698	34.28
2016-08-27 11:30:01	35.472	34.949	35.722	34.883	35.629	35.556	34.313	35.626	36.18	35.257	35.234	35.206	35.541	35.364	35.575	35.05	35.47	35.211	35.249	35.154	35.13	35.415	33.873	32.946	35.43	35.155	34.832	35.351	35.403	35.266	34.84	30.164	34.911	34.768	35.004	35	34.167	35.439	34.412	32.818	34.043	34.505	34.831	33.986	34.961	33.938	35.114	34.635	34.467
2016-08-27 12:00:01	35.472	35.074	35.909	34.945	35.692	35.619	34.251	35.688	36.18	35.195	35.359	34.894	35.354	35.364	35.45	35.05	35.47	35.086	35.124	35.154	35.005	35.415	34.06	33.446	35.43	35.155	34.832	35.538	35.403	35.141	34.964	30.539	34.911	34.581	34.942	35	34.167	35.501	34.537	33.005	34.167	34.505	34.582	34.049	34.961	34	34.989	34.698	34.716
2016-08-27 12:30:01	35.472	35.011	36.034	34.883	35.754	35.681	34.375	35.688	36.118	35.319	35.359	34.769	35.417	35.488	35.513	35.174	35.595	35.211	35.124	35.154	35.068	35.353	34.247	33.383	35.618	35.218	34.957	35.538	35.341	35.079	34.902	30.851	34.849	34.706	35.067	35.062	34.23	35.501	34.537	33.255	34.23	34.568	34.831	34.049	35.023	34	35.239	34.698	34.404
2016-08-27 13:00:01	35.347	34.949	35.909	34.883	35.692	35.806	34.375	35.626	36.18	35.444	35.421	34.956	35.604	35.488	35.575	35.299	35.657	35.398	35.249	35.341	35.193	35.54	34.621	33.758	35.493	35.28	35.019	35.663	35.341	34.767	35.027	31.538	34.849	34.706	35.067	35.187	34.479	35.501	34.537	33.13	34.23	34.63	34.956	34.111	35.148	34	35.176	34.573	34.342
2016-08-27 13:30:01	35.472	34.949	35.972	35.07	35.567	35.806	34.563	35.688	36.118	35.444	35.109	35.206	35.604	35.488	35.637	35.486	35.657	35.336	35.373	35.403	35.193	35.478	34.87	34.257	35.618	35.405	35.081	35.663	35.403	35.079	35.152	32.225	34.786	34.706	35.067	35.062	34.604	35.563	34.662	33.005	33.793	35.067	35.018	34.111	35.21	34.125	35.239	34.074	34.716
2016-08-27 14:00:01	35.222	35.074	35.972	34.945	35.567	35.868	34.5	35.688	36.242	35.444	35.296	35.206	35.479	35.551	35.7	35.299	35.595	35.336	35.436	35.403	35.193	35.478	35.057	34.756	35.618	35.405	35.331	35.663	35.403	35.141	35.152	32.849	34.849	34.644	35.191	35.062	34.417	35.439	34.724	33.318	33.918	34.942	34.706	34.111	35.086	34.063	35.425	34.511	34.903
2016-08-27 14:30:01	35.347	35.136	36.096	35.007	35.567	35.993	34.625	35.688	36.18	35.444	35.546	34.831	35.604	35.301	35.7	35.424	35.657	35.585	35.436	35.403	35.13	35.415	35.119	34.944	35.555	35.405	35.269	35.725	35.403	35.079	35.214	33.036	34.911	34.644	35.191	35	34.667	35.377	34.849	33.255	34.23	35.005	34.831	34.174	35.21	34.187	35.425	34.573	34.591
2016-08-27 15:00:01	35.284	35.136	35.972	35.007	35.567	35.993	34.75	35.564	36.18	35.506	35.546	35.018	35.728	35.488	35.7	35.424	35.657	35.835	35.373	35.341	35.13	35.478	35.306	35.318	35.43	35.28	35.393	35.538	35.403	35.141	35.214	33.535	34.849	34.644	35.316	35.062	35.041	35.377	34.912	33.38	33.98	35.005	34.956	34.236	34.712	34.312	35.55	34.448	34.654
2016-08-27 15:30:01	35.347	35.136	35.909	35.007	35.505	35.93	34.75	35.501	36.305	35.506	35.483	35.206	35.728	35.488	35.7	35.673	35.657	35.772	35.498	35.465	35.13	35.478	35.306	34.881	35.306	35.031	35.269	35.476	35.092	35.141	35.089	33.972	34.849	34.706	35.379	34.938	35.228	35.439	35.099	33.755	34.417	35.192	34.956	34.236	35.148	34.25	35.55	34.885	34.03
2016-08-27 16:00:01	35.409	34.824	35.722	35.07	35.505	35.93	34.874	35.564	35.993	35.569	35.546	35.143	36.04	35.551	35.825	35.611	35.47	35.71	35.436	35.341	35.068	35.478	35.306	35.318	36.054	35.031	35.081	35.476	35.029	35.266	34.964	33.785	34.786	34.768	35.254	34.938	34.854	35.252	35.036	33.693	34.542	35.13	34.894	34.298	34.774	34.312	35.488	34.822	34.903
2016-08-27 16:30:01	35.409	35.198	35.535	35.132	35.505	35.993	34.874	35.564	36.118	35.569	35.546	35.081	36.165	35.675	35.825	35.424	35.595	35.648	35.311	35.403	35.442	35.478	35.368	35.318	35.867	35.28	35.081	35.601	35.715	35.204	34.902	34.472	34.911	34.706	35.129	34.875	34.791	35.127	35.036	33.942	34.604	35.067	34.894	34.361	35.023	33.813	35.488	34.448	34.903
[truncated: 9,247 more rows]
[truncated: 11 more columns]

## Sheet: hive temperature 2017-18
	hive01	hive02	hive03	hive04	hive05	hive06	hive07	hive08	hive09	hive10	hive11	hive12	hive13	hive14	hive15	hive16	hive17	hive18	hive19	hive20	hive21	hive22	hive23	hive24	hive25	hive26	hive27	hive28	hive29	hive30	hive31	hive32	hive33	hive34	hive35	hive36	hive37	hive38	hive39	hive40	hive41	hive42	hive43	hive44	hive45	hive46	hive47	hive48	hive49
[truncated: 10,717 more rows]
[truncated: 11 more columns]

[truncated: 2 more sheets: hive weight 2016-17, hive weight 2017-18]
